# Supplementary material for: PC-TraFF: identification of potentially collaborating transcription factors using pointwise mutual information
Source: BMC Bioinformatics. 2015 Dec 1;16:400. doi: 10.1186/s12859-015-0827-2 (PMC4667426; doi:10.1186/s12859-015-0827-2)
Supplement: Additional file 1 — PC-TraFF analysis with different distance constrains. Significant pairs found by PC-TraFF using different distance constrains in the sequences of human RefSeq genes. (XLS 13 kb) [file 12859_2015_827_MOESM1_ESM.xls]

## Sheet: Genome_wide_PC-TraFF_20
PWM1	PWM2	Z-score
V$PU1_Q6	V$ETS_Q6	9.840957344135104
V$CETS1P54_01	V$ETS_Q6	5.760847098375016
V$ETS_Q4	V$ETS_Q6	5.494130997968887
V$EGR_Q6	V$SP1_Q2_01	5.090550397856726
V$CETS1P54_01	V$SP1_Q2_01	4.937547063384821
V$AP1_Q2_01	V$AP1_Q4_01	4.689125254405896
V$STAT6_01	V$OCT_Q6	4.656705388025699
V$CEBPB_02	V$STAT6_01	4.576243635453613
V$MYCMAX_B	V$SP1_Q2_01	4.358271456372387
V$AP1FJ_Q2	V$AP1_Q2	4.087742880585044
V$SP1_Q6	V$SP1_Q2_01	4.010286033290055
V$SP1_Q4_01	V$SP1_Q2_01	3.958897653689255
V$CETS1P54_01	V$NFKB_Q6	3.955603010000342
V$CETS1P54_01	V$EGR_Q6	3.8896978219223737
V$SP1_Q2_01	V$ETS_Q6	3.7926008503527315
V$STAT6_01	V$CEBP_Q2_01	3.7437521383145054
V$AP1_C	V$AP1_Q2_01	3.679364023850388
V$NFKB_Q6	V$SP1_Q2_01	3.6470007391639094
V$MYCMAX_B	V$EGR_Q6	3.6427223679503977
V$SOX9_B1	V$STAT6_01	3.590301239283575
V$STAT6_01	V$IRF_Q6_01	3.583222348717687
V$SP1_Q2_01	V$PEBP_Q6	3.5569231060125195
V$MYCMAX_B	V$AHRHIF_Q6	3.531972430348721
V$CETS1P54_01	V$MYCMAX_B	3.3718417324577366
V$CETS1P54_01	V$SP1_Q6	3.371128110115662
V$CETS1P54_01	V$PEBP_Q6	3.366375973484114
V$STAT6_01	V$AP1_Q4_01	3.354804211225208
V$STAT6_01	V$AP1_01	3.3539512865159695
V$AP1_Q6	V$AP1_Q4_01	3.3476787566088757
V$AP1_Q2	V$AP1_Q6	3.339135651893681
V$SP1_Q2_01	V$AHRHIF_Q6	3.338378642433152
V$SP1_Q2_01	V$KROX_Q6	3.337770560284981
V$PU1_Q6	V$ETS_Q4	3.3339996498618256
V$CEBPB_01	V$CEBP_Q2_01	3.3178553843151817
V$NFKB_Q6	V$ETS_Q6	3.3013981193764104
V$CEBPB_02	V$CEBP_Q2_01	3.2569213250624807
V$SP1_Q6	V$EGR_Q6	3.2410210463077176
V$SP1_Q6	V$MYCMAX_B	3.232345306505392
V$CETS1P54_01	V$SP1_Q4_01	3.228517270879658
V$EGR_Q6	V$SP1_Q4_01	3.220813220232366
V$AP1_C	V$AP1_Q4_01	3.2169136474904794
V$OCT_Q6	V$AP1_Q4_01	3.2128721430320866
V$CP2_01	V$SF1_Q6	3.2117402462735947
V$AP1_Q2	V$AP1_Q4_01	3.1945083843209074
V$MYCMAX_B	V$SP1_Q4_01	3.160835360820022
V$STAT6_01	V$FOX_Q2	3.1569437221359533
V$STAT6_01	V$IRF_Q6	3.1551376224147942
V$STAT6_01	V$AP1_Q2_01	3.1098921828514383
V$SP1_Q2_01	V$CP2_02	3.1077858550211164
V$CREB_Q3	V$AP1_Q4_01	3.100084666736919
V$CETS1P54_01	V$KROX_Q6	3.098272950292321
V$NFKB_Q6	V$EGR_Q6	3.095477401396721
V$NFAT_Q6	V$NFAT_Q4_01	3.0870932898840016
V$CP2_01	V$SP1_Q2_01	3.0377219353070464

## Sheet: Genome_wide_PC-TraFF_50
PWM1	PWM2	Z-Score
V$PU1_Q6	V$ETS_Q6	11.06663598619949
V$CETS1P54_01	V$ETS_Q6	6.4979734213004665
V$AP1_Q2_01	V$AP1_Q4_01	5.933889397808897
V$ETS_Q4	V$ETS_Q6	5.673688035876676
V$CETS1P54_01	V$SP1_Q2_01	5.564529964459242
V$EGR_Q6	V$SP1_Q2_01	5.553953398134441
V$AP1FJ_Q2	V$AP1_Q2	5.323698290744623
V$STAT6_01	V$OCT_Q6	5.024367152692597
V$STAT6_01	V$CEBP_Q2_01	4.90206818132295
V$STAT6_01	V$AP1_Q4_01	4.810140200464105
V$CREB_Q3	V$AP1_Q4_01	4.761815814298477
V$SP1_Q6	V$SP1_Q2_01	4.652748577881865
V$CEBPB_02	V$STAT6_01	4.613035946332669
V$AP1FJ_Q2	V$CREB_Q3	4.585572589605664
V$STAT6_01	V$PR_Q2	4.574777721001988
V$AP1_Q2	V$AP1_Q4_01	4.457639992491439
V$SP1_Q2_01	V$ETS_Q6	4.451421371802168
V$AP1_C	V$AP1_Q4_01	4.387808483157334
V$GR_Q6_01	V$PR_Q2	4.353693024786325
V$PU1_Q6	V$ETS_Q4	4.3467820553099985
V$SP1_Q6	V$SP1_Q4_01	4.3365026290933315
V$MYCMAX_B	V$SP1_Q2_01	4.324228797689385
V$CETS1P54_01	V$ETS_Q4	4.310085527652626
V$SP1_Q4_01	V$SP1_Q2_01	4.307614177189307
V$SP1_Q6	V$EGR_Q6	4.229369365005437
V$EGR_Q6	V$SP1_Q4_01	4.127858773588402
V$AP1FJ_Q2	V$AP1_Q4_01	4.052781635871677
V$CETS1P54_01	V$PU1_Q6	4.047476621067967
V$CEBPB_02	V$CEBP_Q2_01	4.03969577621573
V$AP1_Q2	V$AP1_Q2_01	4.007887811727597
V$CETS1P54_01	V$EGR_Q6	4.002696277515428
V$AP1_Q2	V$CREB_Q3	3.9987150330464285
V$CREB_Q3	V$AP1_Q2_01	3.972290526882733
V$AP1_Q6	V$AP1_Q4_01	3.9684533988346824
V$AP1_C	V$AP1_Q2_01	3.9665254480007697
V$AP1_Q2	V$AP1_Q6	3.928703571628349
V$CETS1P54_01	V$NFKB_Q6	3.8368540370191173
V$MYCMAX_B	V$EGR_Q6	3.7969954911490107
V$OCT_Q6	V$AP1_Q4_01	3.77004125681429
V$CETS1P54_01	V$SMAD_Q6_01	3.743855182373492
V$STAT6_01	V$AP1_Q2_01	3.6966905250995845
V$AP1FJ_Q2	V$AP1_Q2_01	3.690339874081141
V$AP1_Q6	V$AP1_Q2_01	3.6599007840215103
V$SP1_Q2_01	V$PEBP_Q6	3.5682493670634274
V$CEBPB_01	V$CEBP_Q2_01	3.5643287047666554
V$MYB_Q6	V$MYB_Q3	3.5071581704997414
V$NFKB_Q6	V$SP1_Q2_01	3.5049921492160787
V$CETS1P54_01	V$MYCMAX_B	3.482258189367113
V$EGR_Q6	V$KROX_Q6	3.4405750362807836
V$CEBPB_02	V$OCT_Q6	3.4320443062197685
V$NFAT_Q6	V$NFAT_Q4_01	3.4301535454424865
V$AP1_C	V$AP1_01	3.424659915756169
V$SP1_Q6	V$KROX_Q6	3.410854397242479
V$AP1_Q2	V$AP1_C	3.3950401884475108
V$EGR_Q6	V$PEBP_Q6	3.3911191632860365
V$SP1_Q2_01	V$KROX_Q6	3.375979675990434
V$SP1_Q4_01	V$KROX_Q6	3.3742710478252156
V$SP1_Q2_01	V$SMAD_Q6_01	3.373051903823283
V$AP1_C	V$STAT6_01	3.3719237461572242
V$SP1_Q6	V$PEBP_Q6	3.3216555866541073
V$AP1_Q6	V$AP1_C	3.3110087905159267
V$AP1_01	V$AP1_Q4_01	3.298874612330755
V$AP1_Q6	V$CREB_Q3	3.2881414684157644
V$AP1_01	V$AP1_Q2_01	3.279946552342814
V$CETS1P54_01	V$SP1_Q6	3.2623032698464782
V$OCT_Q6	V$AP1_Q2_01	3.2533592915814387
V$CEBP_Q2_01	V$AP1_Q4_01	3.2415717271385973
V$MYCMAX_B	V$AHRHIF_Q6	3.2322085361341033
V$NFKB_Q6	V$EGR_Q6	3.2163891206838136
V$SP1_Q4_01	V$PEBP_Q6	3.1976656347173344
V$SP1_Q6	V$MYCMAX_B	3.195828473979221
V$GR_Q6_01	V$HNF4_Q6	3.1899670907429294
V$CEBPB_02	V$SOX9_B1	3.1708825627047235
V$CETS1P54_01	V$SF1_Q6	3.1705178459068746
V$CEBP_Q2_01	V$AP1_Q2_01	3.140372320491802
V$AP1_C	V$OCT_Q6	3.1300792611429338
V$KROX_Q6	V$PEBP_Q6	3.112147935791714
V$OCT_Q6	V$CEBP_Q2_01	3.105808278881802
V$MYCMAX_B	V$SP1_Q4_01	3.0992916364266514
V$GATA_Q6	V$OCT_Q6	3.089747200578492
V$STAT6_01	V$IRF_Q6_01	3.0669221978859644
V$STAT6_01	V$PU1_Q6	3.0629683608289566
V$SP1_Q2_01	V$AHRHIF_Q6	3.052298876999058
V$AP1FJ_Q2	V$AP1_Q6	3.0199476823240556
V$SF1_Q6	V$ETS_Q6	3.0169854544820973
V$NFKB_Q6	V$SP1_Q6	3.0102371695993133

## Sheet: Genome_wide_PC-TraFF_100
PWM1	PWM2	Z-Score
V$PU1_Q6	V$ETS_Q6	10.77147636232284
V$CETS1P54_01	V$ETS_Q6	6.445407648578921
V$AP1_Q2_01	V$AP1_Q4_01	6.157728743206493
V$CETS1P54_01	V$SP1_Q2_01	5.802399877468283
V$ETS_Q4	V$ETS_Q6	5.655109968555111
V$AP1FJ_Q2	V$AP1_Q2	5.25775048419483
V$EGR_Q6	V$SP1_Q2_01	5.249101704789267
V$STAT6_01	V$CEBP_Q2_01	5.149510822850851
V$STAT6_01	V$AP1_Q4_01	5.008121012183793
V$AP1FJ_Q2	V$CREB_Q3	5.003844096987904
V$STAT6_01	V$OCT_Q6	4.966272845963044
V$STAT6_01	V$PR_Q2	4.889872602243052
V$CREB_Q3	V$AP1_Q4_01	4.8837663021127575
V$CEBPB_02	V$STAT6_01	4.775524490675539
V$GR_Q6_01	V$PR_Q2	4.744645010042854
V$AP1_Q2	V$AP1_Q4_01	4.6931853274332
V$CETS1P54_01	V$ETS_Q4	4.618344033989603
V$PU1_Q6	V$ETS_Q4	4.572224272588406
V$SP1_Q2_01	V$ETS_Q6	4.483614902872292
V$AP1_C	V$AP1_Q4_01	4.438824760457238
V$AP1_Q2	V$AP1_Q2_01	4.39638600885169
V$CETS1P54_01	V$PU1_Q6	4.392383676536297
V$AP1FJ_Q2	V$AP1_Q4_01	4.384956729581038
V$SP1_Q6	V$SP1_Q2_01	4.356160075528611
V$CEBPB_02	V$CEBP_Q2_01	4.3441879664359675
V$CREB_Q3	V$AP1_Q2_01	4.324922883277596
V$AP1_Q2	V$CREB_Q3	4.314232917698029
V$SP1_Q6	V$SP1_Q4_01	4.2524395395134045
V$SP1_Q6	V$EGR_Q6	4.186192059842514
V$CETS1P54_01	V$SMAD_Q6_01	4.157034343702197
V$AP1_C	V$AP1_Q2_01	4.153157047879318
V$MYCMAX_B	V$SP1_Q2_01	4.126400089898234
V$OCT_Q6	V$AP1_Q4_01	4.104581313506496
V$AP1FJ_Q2	V$AP1_Q2_01	4.000355660228641
V$EGR_Q6	V$SP1_Q4_01	3.9921307932832324
V$CETS1P54_01	V$EGR_Q6	3.959443906752239
V$STAT6_01	V$AP1_Q2_01	3.9182858292844713
V$SP1_Q4_01	V$SP1_Q2_01	3.8907678616707755
V$AP1_Q6	V$AP1_Q4_01	3.7841916516014464
V$AP1_Q2	V$AP1_Q6	3.775504212643495
V$CEBP_Q2_01	V$AP1_Q4_01	3.7711090737316213
V$MYCMAX_B	V$EGR_Q6	3.7610298759278584
V$CEBPB_02	V$OCT_Q6	3.754534359073886
V$AP1_Q6	V$AP1_Q2_01	3.753257622969739
V$CETS1P54_01	V$NFKB_Q6	3.71392842156425
V$SP1_Q2_01	V$SMAD_Q6_01	3.6500505972425445
V$MYB_Q6	V$MYB_Q3	3.595924725690583
V$OCT_Q6	V$AP1_Q2_01	3.581476143834623
V$CEBP_Q2_01	V$AP1_Q2_01	3.5751582330771963
V$AP1_Q2	V$AP1_C	3.5688793689520097
V$STAT6_01	V$PU1_Q6	3.550065051716283
V$SP1_Q2_01	V$PEBP_Q6	3.5447281356693954
V$AP1_C	V$AP1_01	3.542710179385776
V$NFKB_Q6	V$SP1_Q2_01	3.522207241554891
V$OCT_Q6	V$CEBP_Q2_01	3.4944779635390955
V$EGR_Q6	V$PEBP_Q6	3.45291682717958
V$CEBP_Q2_01	V$PR_Q2	3.447225206299729
V$CETS1P54_01	V$SF1_Q6	3.4297123353290724
V$SP1_Q6	V$PEBP_Q6	3.420083644934286
V$CETS1P54_01	V$MYCMAX_B	3.418233627786635
V$AP1_C	V$STAT6_01	3.4065918335114405
V$SP1_Q4_01	V$KROX_Q6	3.3987164666253666
V$SP1_Q6	V$KROX_Q6	3.3891990843848654
V$GR_Q6_01	V$HNF4_Q6	3.3806901578170616
V$AP1_Q6	V$AP1_C	3.369328509361429
V$AP1_01	V$AP1_Q2_01	3.3526425965327356
V$EGR_Q6	V$KROX_Q6	3.352514406001295
V$AP1_C	V$OCT_Q6	3.3506421330271308
V$CEBPB_02	V$AP1_Q4_01	3.31395870089248
V$CEBPB_01	V$CEBP_Q2_01	3.296242008017665
V$AP1_01	V$AP1_Q4_01	3.2935787022782357
V$NFKB_Q6	V$EGR_Q6	3.284133350070829
V$AP1FJ_Q2	V$GR_Q6_01	3.2836185306489685
V$SP1_Q4_01	V$PEBP_Q6	3.243406505718148
V$SP1_Q6	V$MYCMAX_B	3.2347194307466394
V$CEBPB_02	V$AP1_Q2_01	3.222787086969919
V$CEBPB_02	V$SOX9_B1	3.1874848516523206
V$ETS_Q6	V$ETS_Q6	3.177557821345425
V$OCT_Q6	V$PR_Q2	3.156092717260241
V$CETS1P54_01	V$SP1_Q6	3.142664854411113
V$AP1_Q6	V$CREB_Q3	3.1392562889662927
V$KROX_Q6	V$PEBP_Q6	3.1101530854801562
V$MYCMAX_B	V$SP1_Q4_01	3.1091067934076633
V$NFKB_Q6	V$PEBP_Q6	3.1075013895086436
V$SP1_Q2_01	V$KROX_Q6	3.098528343950094
V$NFKB_Q6	V$SP1_Q6	3.0965707566799123
V$CEBPB_02	V$PR_Q2	3.0894762214001306
V$MYCMAX_B	V$AHRHIF_Q6	3.0892174572872397
V$SF1_Q6	V$SMAD_Q6_01	3.058607083422564
V$NFAT_Q6	V$NFAT_Q4_01	3.0347999462766366
V$GATA_Q6	V$OCT_Q6	3.0236085449113013

## Sheet: Breast_cancer_TC-TraFF_20
PWM1	PWM2	Z-score
V$PU1_Q6	V$ETS_Q6	10.814871501672613
V$HMGIY_Q6	V$MYB_Q5_01	9.17911239203501
V$STAT6_01	V$HMGIY_Q6	8.153740755129634
V$CETS1P54_01	V$ETS_Q6	8.01082280447057
V$STAT6_01	V$MYB_Q5_01	7.472975932051362
V$ETS_Q4	V$ETS_Q6	6.608339078026667
V$CETS1P54_01	V$NFKB_Q6	5.420635467011383
V$CETS1P54_01	V$MYCMAX_B	5.209907698435914
V$MYCMAX_B	V$E2F_Q3_01	5.161874849128618
V$NFKB_Q6	V$ETS_Q6	4.8025932191607685
V$CETS1P54_01	V$SP1_Q4_01	4.617193064971314
V$CETS1P54_01	V$PU1_Q6	4.58368655935185
V$CETS1P54_01	V$PEBP_Q6	4.446837028726655
V$PU1_Q6	V$ETS_Q4	4.397756233495129
V$MYCMAX_B	V$AHRHIF_Q6	4.385549076268483
V$E2F_Q3_01	V$AHRHIF_Q6	4.209039700934933
V$CETS1P54_01	V$SMAD_Q6_01	4.171702413492816
V$CETS1P54_01	V$ETS_Q4	4.149423940279543
V$CEBP_Q2	V$HMGIY_Q6	4.109424363553396
V$CEBP_Q2	V$STAT6_01	4.039951761339757
V$CEBPB_02	V$MYB_Q5_01	3.9821693755423717
V$AP1_Q2_01	V$AP1_Q4_01	3.9781347299810905
V$CEBP_Q2_01	V$MYB_Q5_01	3.934655470803949
V$CETS1P54_01	V$E2F_Q3_01	3.9093158672096435
V$MYCMAX_B	V$PEBP_Q6	3.908651290317131
V$CEBPB_02	V$HMGIY_Q6	3.8596528121384717
V$ETS_Q6	V$PEBP_Q6	3.8274965166028667
V$CETS1P54_01	V$CP2_01	3.8147730143545577
V$MYCMAX_B	V$SP1_Q4_01	3.8108574738430083
V$SP1_Q4_01	V$ETS_Q6	3.778974329422926
V$CEBP_Q2	V$MYB_Q5_01	3.7789517796750283
V$CEBPB_02	V$STAT6_01	3.737551665007668
V$CETS1P54_01	V$CP2_02	3.6755690246507706
V$IRF_Q6	V$MYB_Q5_01	3.6626530534369985
V$E2F_Q3_01	V$SP1_Q4_01	3.656606245016769
V$CP2_01	V$SF1_Q6	3.567475296478649
V$OCT_Q6	V$MYB_Q5_01	3.5614255026047785
V$HMGIY_Q6	V$CEBP_Q2_01	3.5176527751895263
V$CETS1P54_01	V$AHRHIF_Q6	3.513039045231874
V$E2F_Q3_01	V$E2F_Q4_01	3.4582463289623715
V$NFKB_Q6	V$SP1_Q4_01	3.433623682851402
V$ELK1_02	V$CETS1P54_01	3.3260844016376736
V$NFKB_Q6	V$MYCMAX_B	3.324921230985383
V$MYCMAX_B	V$SMAD_Q6_01	3.3153694613707443
V$AP1FJ_Q2	V$AP1_Q2	3.294804597929155
V$HMGIY_Q6	V$OCT_Q6	3.2729796876915778
V$HMGIY_Q6	V$HNF3_Q6	3.2723362023138596
V$MYCMAX_B	V$ETS_Q6	3.268550627670697
V$MYCMAX_B	V$CP2_02	3.2522280322830563
V$NFKB_Q6	V$AHRHIF_Q6	3.249478907985206
V$AHRHIF_Q6	V$PEBP_Q6	3.2112385059686495
V$ELK1_02	V$ETS_Q6	3.2101487970342326
V$NFKB_Q6	V$SMAD_Q6_01	3.2082568236654962
V$E2F_Q3_01	V$PEBP_Q6	3.2014105519124016
V$HNF3_Q6	V$MYB_Q5_01	3.2010713367965375
V$CP2_01	V$NFKB_Q6	3.162669163150924
V$SMAD_Q6_01	V$PEBP_Q6	3.156212752652032
V$STAT6_01	V$HNF3_Q6	3.101808272007958
V$SP1_Q4_01	V$SMAD_Q6_01	3.095577485158194
V$NFKB_Q6	V$ETS_Q4	3.090531249319108
V$SP1_Q4_01	V$AHRHIF_Q6	3.090135412683819
V$CEBPB_02	V$CEBP_Q2	3.066658140149833
V$SOX9_B1	V$STAT6_01	3.044881047451161
V$NFKB_Q6	V$E2F_Q3_01	3.031749089713868

## Sheet: Breast_cancer_TC-TraFF_50
PWM1	PWM2	Z-Score
V$HMGIY_Q6	V$MYB_Q5_01	12.841411330848988
V$PU1_Q6	V$ETS_Q6	12.284470827435591
V$STAT6_01	V$HMGIY_Q6	9.911982275642197
V$CETS1P54_01	V$ETS_Q6	9.901593493470134
V$STAT6_01	V$MYB_Q5_01	9.89518020468358
V$ETS_Q4	V$ETS_Q6	6.97950673303307
V$CETS1P54_01	V$PU1_Q6	6.316642709042659
V$CETS1P54_01	V$ETS_Q4	5.970446267478533
V$CETS1P54_01	V$MYCMAX_B	5.954184063604786
V$CETS1P54_01	V$NFKB_Q6	5.835557263345502
V$PU1_Q6	V$ETS_Q4	5.405400143612273
V$CETS1P54_01	V$SMAD_Q6_01	5.395958350506139
V$MYCMAX_B	V$E2F_Q3_01	5.135078795014646
V$AP1_Q2_01	V$AP1_Q4_01	4.7461139047599366
V$CETS1P54_01	V$SP1_Q4_01	4.63423688477333
V$MYCMAX_B	V$AHRHIF_Q6	4.529951622654265
V$MYCMAX_B	V$SP1_Q4_01	4.4893729528432
V$AP1FJ_Q2	V$AP1_Q2	4.385846344646441
V$SP1_Q4_01	V$PEBP_Q6	4.382175772314554
V$MYCMAX_B	V$ETS_Q6	4.377168484209378
V$NFKB_Q6	V$SP1_Q4_01	4.354514086764116
V$MYCMAX_B	V$SMAD_Q6_01	4.3328431080194205
V$E2F_Q3_01	V$AHRHIF_Q6	4.331393470304288
V$NFKB_Q6	V$MYCMAX_B	4.328170756231162
V$MYCMAX_B	V$PEBP_Q6	4.248034878631768
V$GR_Q6_01	V$PR_Q2	4.170260812437379
V$CETS1P54_01	V$E2F_Q3_01	4.164845724913507
V$CEBPB_02	V$CEBP_Q2	4.06824191397783
V$HMGIY_Q6	V$CEBP_Q2_01	4.060565663014613
V$CETS1P54_01	V$PEBP_Q6	4.057260371825036
V$NFKB_Q6	V$ETS_Q6	4.026492835176192
V$CEBPB_02	V$MYB_Q5_01	3.940149441398494
V$NFKB_Q6	V$SMAD_Q6_01	3.9247329097063344
V$E2F_Q3_01	V$SP1_Q4_01	3.8627964321834836
V$NFKB_Q6	V$PEBP_Q6	3.861630666990536
V$NFKB_Q6	V$ETS_Q4	3.6878993620636082
V$CETS1P54_01	V$AHRHIF_Q6	3.68019324091715
V$MYB_Q5_01	V$PR_Q2	3.6797260561909075
V$AP1_Q2	V$AP1_Q4_01	3.6788972818715173
V$STAT6_01	V$CEBP_Q2_01	3.6087164176133557
V$CEBP_Q2_01	V$MYB_Q5_01	3.5965393063138045
V$CEBPB_02	V$STAT6_01	3.593557309823178
V$E2F_Q3_01	V$PEBP_Q6	3.57495817009878
V$CEBP_Q2	V$MYB_Q5_01	3.563929267494875
V$CEBP_Q2	V$HMGIY_Q6	3.556272615601395
V$SMAD_Q6_01	V$PEBP_Q6	3.541396954265677
V$SP1_Q4_01	V$AHRHIF_Q6	3.5369555195704714
V$AHRHIF_Q6	V$PEBP_Q6	3.5268699009031406
V$AP1_Q6	V$AP1_Q4_01	3.4897847090358023
V$CEBPB_02	V$HMGIY_Q6	3.484613831056613
V$CEBP_Q2	V$STAT6_01	3.473510225285616
V$ETS_Q6	V$SMAD_Q6_01	3.472888796036878
V$SP1_Q4_01	V$SMAD_Q6_01	3.4184598496429204
V$CETS1P54_01	V$SF1_Q6	3.411057434486974
V$CP2_02	V$PEBP_Q6	3.4038068605699645
V$CETS1P54_01	V$CP2_01	3.4019270753588216
V$MYB_Q5_01	V$AP1_Q4_01	3.391222458853825
V$NFKB_Q6	V$CP2_02	3.3879720438327623
V$HMGIY_Q6	V$PR_Q2	3.3638896388642805
V$SP1_Q4_01	V$CP2_02	3.3549904866299562
V$NFKAPPAB65_01	V$CREL_01	3.3318595243653957
V$AP1_Q2	V$AP1_Q2_01	3.3214087346914805
V$CEBP_Q2	V$HNF3_Q6	3.3110087884124626
V$OCT_Q6	V$MYB_Q5_01	3.298727731462401
V$NFKB_Q6	V$E2F_Q3_01	3.292713149498686
V$AP1_C	V$AP1_Q4_01	3.2878376734068606
V$MYCMAX_B	V$CP2_02	3.248660116409632
V$CETS1P54_01	V$CP2_02	3.2212585359254766
V$SP1_Q4_01	V$ETS_Q6	3.2177293615217684
V$STAT6_01	V$OCT_Q6	3.1975972438286737
V$SF1_Q6	V$SMAD_Q6_01	3.1933881691350097
V$HMGIY_Q6	V$OCT_Q6	3.177039159511504
V$AP1_Q6	V$AP1_Q2_01	3.172808230288338
V$NFKB_Q6	V$AHRHIF_Q6	3.156771896257616
V$AP1FJ_Q2	V$CREB_Q3	3.1379788417998555
V$CP2_01	V$SP1_Q4_01	3.0983204259781143
V$STAT6_01	V$PR_Q2	3.0911338936759143
V$SF1_Q6	V$ETS_Q6	3.081227706450091
V$CP2_01	V$MYCMAX_B	3.0740146183544996
V$ETS1_B	V$ELF1_Q6	3.07038424886284
V$CP2_01	V$NFKB_Q6	3.0601451353822395
V$CEBPB_01	V$CEBP_Q2_01	3.0366136372212753

## Sheet: Breast_cancer_TC-TraFF_100
PWM1	PWM2	Z-Score
V$HMGIY_Q6	V$MYB_Q5_01	12.93823133150788
V$PU1_Q6	V$ETS_Q6	12.025620811002847
V$CETS1P54_01	V$ETS_Q6	9.970040706101186
V$STAT6_01	V$MYB_Q5_01	9.879647591758685
V$STAT6_01	V$HMGIY_Q6	9.710459207144469
V$ETS_Q4	V$ETS_Q6	6.927010068316595
V$CETS1P54_01	V$PU1_Q6	6.792841413048984
V$CETS1P54_01	V$ETS_Q4	6.1245480432713935
V$CETS1P54_01	V$MYCMAX_B	6.066072034360835
V$CETS1P54_01	V$SMAD_Q6_01	5.7979269490892955
V$CETS1P54_01	V$NFKB_Q6	5.6644537722111306
V$PU1_Q6	V$ETS_Q4	5.5478459891983
V$MYCMAX_B	V$E2F_Q3_01	5.0050114654829425
V$AP1_Q2_01	V$AP1_Q4_01	4.804508103725218
V$MYCMAX_B	V$SMAD_Q6_01	4.685808018091495
V$CETS1P54_01	V$SP1_Q4_01	4.667421084362489
V$MYCMAX_B	V$SP1_Q4_01	4.614580266225564
V$SP1_Q4_01	V$PEBP_Q6	4.573449645318873
V$MYCMAX_B	V$ETS_Q6	4.5546247970598195
V$MYCMAX_B	V$PEBP_Q6	4.510297647910216
V$NFKB_Q6	V$MYCMAX_B	4.510097709007144
V$GR_Q6_01	V$PR_Q2	4.487431555624157
V$NFKB_Q6	V$SP1_Q4_01	4.451380116148601
V$AP1FJ_Q2	V$AP1_Q2	4.387193978758505
V$NFKB_Q6	V$SMAD_Q6_01	4.247946374786746
V$MYCMAX_B	V$AHRHIF_Q6	4.20061598942195
V$CETS1P54_01	V$E2F_Q3_01	4.161595751031751
V$CETS1P54_01	V$PEBP_Q6	4.11425409825089
V$CEBPB_02	V$CEBP_Q2	4.0935455483975565
V$HMGIY_Q6	V$CEBP_Q2_01	4.042703687935308
V$NFKB_Q6	V$PEBP_Q6	4.034196593988606
V$NFKB_Q6	V$ETS_Q6	4.033937372917236
V$E2F_Q3_01	V$AHRHIF_Q6	4.0195704372019945
V$CEBPB_02	V$MYB_Q5_01	3.9216376878169283
V$E2F_Q3_01	V$SP1_Q4_01	3.920272389869546
V$MYB_Q5_01	V$PR_Q2	3.85907171257476
V$ETS_Q6	V$ETS_Q6	3.826606523113603
V$AP1_Q2	V$AP1_Q4_01	3.814197117208759
V$NFKB_Q6	V$ETS_Q4	3.8017190352546053
V$SMAD_Q6_01	V$PEBP_Q6	3.766013875896523
V$CEBPB_02	V$STAT6_01	3.7571512617287413
V$CETS1P54_01	V$SF1_Q6	3.7459694990120598
V$CETS1P54_01	V$AHRHIF_Q6	3.744422926834573
V$STAT6_01	V$CEBP_Q2_01	3.7087537997178703
V$E2F_Q3_01	V$PEBP_Q6	3.70174427440716
V$SF1_Q6	V$SMAD_Q6_01	3.690510472219749
V$AHRHIF_Q6	V$PEBP_Q6	3.6709203574241664
V$ETS_Q6	V$SMAD_Q6_01	3.6579185741329074
V$SP1_Q4_01	V$AHRHIF_Q6	3.6220306379486633
V$SP1_Q4_01	V$SMAD_Q6_01	3.6195100263383564
V$CEBP_Q2_01	V$MYB_Q5_01	3.6159394492095482
V$HMGIY_Q6	V$PR_Q2	3.5961263421764986
V$NFKB_Q6	V$E2F_Q3_01	3.584864013337656
V$AP1_Q2	V$AP1_Q2_01	3.5557520607559354
V$CEBPB_02	V$HMGIY_Q6	3.5343029123799288
V$CEBP_Q2	V$STAT6_01	3.5017568500235723
V$STAT6_01	V$PR_Q2	3.4630143723862536
V$CEBP_Q2	V$MYB_Q5_01	3.4189356592514883
V$CEBP_Q2	V$HNF3_Q6	3.40800273167151
V$CEBP_Q2	V$HMGIY_Q6	3.394674912119892
V$SP1_Q4_01	V$CP2_02	3.3916243460903024
V$CP2_02	V$PEBP_Q6	3.362157236043477
V$NFKB_Q6	V$CP2_02	3.3606594117317776
V$AP1FJ_Q2	V$CREB_Q3	3.3575842335624038
V$MYB_Q6	V$MYB_Q3	3.3520164042011324
V$NFKB_Q6	V$AHRHIF_Q6	3.3206371750853356
V$AP1_Q6	V$AP1_Q4_01	3.3169225692671627
V$GR_Q6_01	V$HNF4_Q6	3.28574393183887
V$AP1_C	V$AP1_Q4_01	3.274724769927564
V$CETS1P54_01	V$CP2_01	3.2465162992003678
V$MYB_Q5_01	V$AP1_Q4_01	3.2440508864794633
V$MYCMAX_B	V$CP2_02	3.1841018859525385
V$SP1_Q4_01	V$ETS_Q6	3.169695241770146
V$CEBPB_02	V$CEBP_Q2_01	3.153240810235545
V$ETS1_B	V$ELF1_Q6	3.152515792570885
V$NFKAPPAB65_01	V$CREL_01	3.1273986988590963
V$AP1FJ_Q2	V$SMAD_Q6_01	3.113825805554066
V$CP2_01	V$CP2_02	3.108079337234001
V$AP1_Q6	V$AP1_Q2_01	3.1012015060888856
V$CP2_01	V$SP1_Q4_01	3.0995545955966572
V$CP2_01	V$NFKB_Q6	3.093166000984687
V$CETS1P54_01	V$CP2_02	3.054458111557162
V$STAT6_01	V$OCT_Q6	3.0457667078323865
V$SF1_Q6	V$ETS_Q6	3.042447714237563
V$OCT_Q6	V$MYB_Q5_01	3.0210977778760495
V$OCT_Q6	V$AP1_Q4_01	3.0145671336765276
V$CP2_01	V$MYCMAX_B	3.009947469493601
V$CP2_01	V$PEBP_Q6	3.0010561000337455
