# Supplementary material for: PC-TraFF: identification of potentially collaborating transcription factors using pointwise mutual information
Source: BMC Bioinformatics. 2015 Dec 1;16:400. doi: 10.1186/s12859-015-0827-2 (PMC4667426; doi:10.1186/s12859-015-0827-2)
Supplement: Additional file 2 — Synthetic sequences. Synthetic sequences with USF-IRF1 binding sites. (FASTA 55 kb) [file 12859_2015_827_MOESM2_ESM.fasta]

>ATP5J_ATP5J_Chr21_27107965
TTTAGTACTCGGTCTGATGATTTGCTTCAACCTAACATCGAAAAGTGAAACCNAGATCACGTGATCTATACATGCCTCATGACAGATGCTCTTGTATACACAATTCAGGTAAAATTGACTTGAAGTCCACTCAGCGTCACTGTATGTCTAAAAATAAAGAAGCTTGGAAAGCCTGGATGGAACCCTGAGAGACAGGCTAGTCCCTCAAGCAGTTGCTAAAGAGTTGAGCGGTTTCTTCTGAAGTTCAAGATAACACTACCGAAGAATGTTATCACCGCCTCGGAAAAGTGAAACCNAGATCACGTGATCTTAAATCTTTGCTCTTCTCACGAGTCAGACCTACTGCTATTAGTGGAAACTACTTATGAAATGAATTTTATTTCTAAATTTCTAATCATCTTGCAATGCAATATTAGGCATTGTCCTCTCGGTCCGCTAACCTGATCAAACTGGGGTCCCTAAATCCAAACACGCACATACAGCGTGTCTTCTAGTACACAAAAAAATTTCCAAGTAGACAACCCGAAAAGTGAAACCNAGATCACGTGATCTCTTAAAAACAAAAAAACAAACCCAGATGGCTACCATATACGCTGATAAATGATTCTGGTGTGTGTTGTTCTATAAAGAGAGCGGATTTGAAATGAGTGAATCGCTGAGTCCCGCGATGAGACAGGGTCTGCATTTTGCTCTTAAAATCTCGGGGGCGTCAGGACCACATCCCAGCTGAGCAGGCTGAGACTGCTGAGGAGTGCGGACGGGCGAGGAGGGGAGAAAAGTGAAACCNAGATCACGTGATCTACCCGTCCGGCACGGGTCCCGGCGGTGCCCGGTCCCCCCGGGCTCCAGGCCGCTCGCCCCCCGCCCCTCCCCTTCGCTCCCCGCACAGCTCTCCCGCCCCTCCCCACCCGGCTCCCTCAAGTCTCCACGAACGGAAATGGGAGTCACAGCGCCGGGGACCAGCGGAAACAAAACACAGAGGCGGCCGCGGGGGGGCCCT
>C21orf140_C21orf140_Chr21_35773370
AAATACAAAGGAAGAGATGGTTAGAGTTTGAAGCGAAAAGTGAAACCNAGATCACGTGATCTATTAAAAGTGCTTTCAAGATGAGGTATTGAATTAGTTCAATAACTGCAAGCTCCGGGTGGGCGCAGTGGCTCACATCTGTAATCCCAGGAAAAGTGAAACCNAGATCACGTGATCTACAAGGTCAGGAGATCGAGACCATCCTGACTAACACGGTGAAACCCCATCTCTACTAAAAATACAAATAATTAGCCGGCCATGGTGGAAGGTGAAAAGTGAAACCNAGATCACGTGATCTGAGGCAGGAGAATCACTTGAACCCGGGAGGCGGAAGTTGCAGTGAGCCGAGATCGTGCCACTGCACTCCAGCCTGGGCAACAGAGAGAGACTCCCTCTCGAAAAGTGAAACCNAGATCACGTGATCTAAAGACCTGCAAGCGCCAGTGGAAGCTAGGTGTGCAGACTGACTTTCTTTTGCAATTTGCCATACCTTCCTTCTGCCACCTGGAAAAAATCACTCTTAGTTGTGCAAATGGGGAAAAGTGAAACCNAGATCACGTGATCTCACAGACACACAACACGTAAGTCCAGGACTCCCTGGGTGTGTCATGACTATACCCCTGGTGCCTGGCACAATGCCTGGTGTACAGCAGGTGATGAAAAGTGAAACCNAGATCACGTGATCTAATGTAAACATTTCTCCCCATCTTAAGCCAAATGGGTAGGCTCATTACTATTAAAAGATTGCCAACCTCTGTCTCAGACCTATTGCAGAGAAAAGTGAAACCNAGATCACGTGATCTTAGCATCTGCAATTCCCATATTTTATGGGTCAGCAGGGAGTTGTTCTGAGTATTTATTCCATGATGCTTGAAATCTGAAGTGTATGTGTGGGACTGGCAGAAAAGTGAAACCNAGATCACGTGATCTATCATCCCCCACTTGCCATCTCTCCCCAGATGCAGATGTGCAAGCTTTTAAAAACACTTGAGAAGCCACC
>CCT8_CCT8_Chr21_30446118
GTGGCATTTACATTTTTGCAATTTTTTTTTTTTTTTGAGAAAAGTGAAACCNAGATCACGTGATCTAGTGCAGTGGCATGATCTCAGCTCACTGCTGCCTCAACGAAAAGTGAAACCNAGATCACGTGATCTTTAGCCTCCCAAGCAGCTGAGACTACAGGTGCATGCCACCAAGCCAAAGGGATTTGAAAAGTGAAACCNAGATCACGTGATCTCAGATATATTTATATAAAATGTGTATATTATATATATAAATCAGATAAATAAATATGTATTTATAGAAAAGTGAAACCNAGATCACGTGATCTATATTCCCAGGAAGAAGTAGAAAAGAGGAATATAGATAGTGGTTAAGAACCGGCATTGAAAAGTGAAACCNAGATCACGTGATCTTCTAGCTTTAATATTTACTAGCTCTGTGATCTTGGGAAAATTATTTACAGGAAAAGTGAAACCNAGATCACGTGATCTAATAGAGACAGTACCATTTAATTTTTAATTTTTAATGGTATCGTCTCCGAAAAGTGAAACCNAGATCACGTGATCTTTTAACCGACAATTCATTAATTTTTAAGACTGACCATTAACAGAGATACTGCATGTAAAGCAGATCACACAGAGAAAAGTGAAACCNAGATCACGTGATCTACTACATTACTCTTAGTGACGACTTTAATTATCGTGCGAAAAGTGAAACCNAGATCACGTGATCTACACAGAGCGGACGCCTAGAGACAATTTTGGGGGATGGGGCAGATGCTCTGCCTCGGGAAAAAAAAAGCACGAAAAGTGAAACCNAGATCACGTGATCTGGAAGATACGTGGAAATTAAGCTAAGGATGTGTGGCTTCCAGATCAAAAACGAAAAGTGAAACCNAGATCACGTGATCTCTACGGTCAGAGAGCACAGACTGGAGCAACCTCTCACGGCCTGGGCTGTCTGCGCGTGAAAAGTGAAACCNAGATCACGTGATCTTGGGCCCGCCCTATCGATCGACCC
>GART_GART_Chr21_34914464
CTGTTGAATTTCCCGGAATTTACTGACCACGAAGAAAAGTGAAACCNAGATCACGTGATCTGCCATGGCGTCCGCTCCGTTCTCTCAACTCCTCCTCGCTAGTCCTCCAGGCTCCCAGCATGCCTCGGGAGGAGGCGCACGGGCCAATTCGGTCTCTCGCCTTCCTGATTGGCTCCAAAGGGAATGCCCGGTCCGGCCCGCTCCACCGAGGGACCAATCAGTGAGCACGGAAAAGTGAAACCNAGATCACGTGATCTGGCTGGGGTAGAGGTGCTGACGTTTGCGCCGCGCACGACTATGTCCGCCATGTTAGTGTCTGACGCAGGCGCCATTACAGGAGCCGTCTCTCTTGAGGCGACCGTGTCCGCATAAGTTGTCAGTCCCCAGCAGTGTTTGGGAGCCTTAACAGGCTTGCTAAGTGCCGAAAAGTGAAACCNAGATCACGTGATCTCAAGAAGGGCAACCCGGTGTTTAACACACGGCTTTCAGGCGCTCTCAGGTGGCGCCAAGTTCAGTTTCGACAGGGATATGCATCCGGGAGAGAATTTTTCAGCCCCCGCCCCCACTGGCATGTGAGAGGAGGAACTCGCTGTTGCCCTGTGTCTTCCCCAGTGCGTTCTGAAAAGTGAAACCNAGATCACGTGATCTATAGGCCGGATGTCCTAAGCGACCGGCATTCAAAGCCCGGTGCATTTTAGTCTCATCAGGAGTCAGGCGTGTCACGAGATTTTTCCGCGGTAGCTGCTCAGCTCTGACTCGTGAGCGGCGCACAATTGGCTAAGAATGGGTTTAGCATTTTGGCGCTCCCCCCCGGCGCTCCTGGAAACACTGCGTGAAAAGTGAAACCNAGATCACGTGATCTACGTGCTAAGGCTTGGGTGTCTCGGCTGGGGAGCAGTCAGGCAGCGCCCAGGGCGGGAGGGAATCAGACTAGATTCTCGCCGCGGAGACCCAGGGCCGCGCGGACCAATGGGGCAGGGAAGCCGTCGTAGGGCGGGGC
>WRB_WRB_Chr21_40759691
CTGCATGATTCTAGAACATTTTAACAGAAAAGTGAAACCNAGATCACGTGATCTATACATATTTGCAAATTTATACTTTAAAACTTTTTTTTTTTTAGAGACAGGGTCTCACTCTGTTGCCAAGGCTGTAGTGTGGTGGTGCCATCATAACTCACAGCAGCCTCAACCTTTCGGGCTCAAGTGATCCCTCGAAAAGTGAAACCNAGATCACGTGATCTGGGGCCACACGGACCACAGGCGTGCACCACCACACCTGACTAATTTTTAATTTTTTGGTAGAGATTGGGTCTTGCTATGTTGCCCCGCCTGGTCTCGAACTCCTGGGCTCAAACGATCTTCCCGCGTCAGTCTCCGAAAGTGCTGGGATTAGAAAAGTGAAACCNAGATCACGTGATCTTATTGTGCTTATACATGTAATAGATGTAATTATTTTTTCAAGCACCAGTTGTTTTTGTTAACCTTACAAAGCTGCCTTCAGTTTTCCTGAAGTTCACCCTTCTGCCTTCACTCACCTCCCATTCGAAAAGTGAAACCNAGATCACGTGATCTGCTAAATAATGTCTTGGAATCTCTTTTTCTTTTTAAAATATGGTTTTAAAAGTCAGATTTATTGAAGTGTAATTTGTATAAGGCGAAATTATCAAAAAGTCCTTAGCAGTGTCTGTAGATTTTCCTTGCTTTTGAAAGAGAAAAGTGAAACCNAGATCACGTGATCTGGCCCATTCCTATTTCCTTCTCCAGAGTGGATCAGGCTGGAGTATAGCTCCTTCGGTTATAGTGCTGGGTAGTGGCCAGGGCAGAGGCACCACAAAGAGAGCTGGATTTGAACCCCCTACTCCCTGCGCAAAGGCTGCCAGGAAAAGTGAAACCNAGATCACGTGATCTATGAGCCCCTAGACCCCTCCACCCCCCCTACTCCCCACACTCCCCCCCCCCACTTTTGCCTCATCACGCAGGCGCTGGTAGGCGGCATCACTGGGCGGGTCAGAAACCACGCGCA
>NDUFV3_NDUFV3_Chr21_44313377
AATTTAAACAAAAAAAAAATCTTGAAAAGTGAAACCNAGATCACGTGATCTCAAAGGATCCCTTCTCATGATTATCCTAAGATCTAAGGTTATTCTTTTTGCCTCCCAGGGTGGATGGTGGCAGATGCCCTTGCATTTACTTGATAGCAGACTCCTCTTTGATAAAGGCCTTTGATAAAGGCCTCATTCCGCCAGTTTATCTTGCCACCTCAATGAATCGCTAGCTGTGTCAGGAATCCCTACACAATCCATTTAAATGACTGTGGCAGGGCCTCTTCCCCTGTGGAAGCTGAAGGTGGCACGTCCATCTCCGATGAAATGCGAATGGGGCTCTGGGCACGCGGCGGAAGGCAGAAAAGTGAAACCNAGATCACGTGATCTCTAATTACACCGACTCCACAATTACGACTAACGTTGGGGACGAACTCTTTGCTAAATAAACATTTAGGTGAAACAAAGCTTCCATTTCCAATCGGCCTAACTCTGGTATTAGCGTTGGCAGGGGCCATGCAGGAGGGGCAGTGAGCAGTGGTGGCCGCGTTGCCGACAGAGGGTGAGGGAGCTGGGCGCGTGGTGTGGGCGCCGAGGTCCCGAGCTGAAGAGCTTTAAAACCTCTCAAAACACAGAACTATCAATCAAGTAGGACCAGACTGTGCCCCCAGGGAAGGTCGCAGATTTAAGGCTGCGAGGACAAGGGCAAAGAAGGAAAAGTGAAACCNAGATCACGTGATCTCGGCCCAGCGCAGACGCCTGAGAGGGGTGCCCAGCAGCCCCCGCAGGTCTCCGCCGCGCCCCCGCCACAGCGCCCAGGCGCCCGCAGGGCACAGGGATCGGCACCAGCCGGTGACGTGTCCCTCACGCTGCTGCCTGTGATTGGTGGTCCCGATCCGGGGCGTGGCCCCAAGGGAGGCACTTAGCCCTACTGGGGATGCGCGCGCAGACCCACGGCCTCTGCTCCGCCCCCAGCTGGCCTGTAATTGGCGCAGTCGGCCCAAGGGGC
>WDR4_WDR4_Chr21_44299699
GCCTGAAAACATCTTCCAGTAGGATTTCAGAATTGCTTGAAAAGTGAAACCNAGATCACGTGATCTCTTCTCATTTTCACATGCAAGTATTTATTGTGGTTATCTGGTCCCGGCTCACCATCATATATTGCGTGCACGGGAGAGAAAATTAATCTTTTTAGTTTGTAAGTCTCTGGATCAAGAGGAGCTGCACCGGACAGAAAAGTGAAACCNAGATCACGTGATCTTAGATTTTGTGCCTGATGCTGGGATTGTAAGAGGCTTTTGGGGATCTTGGGATGAACACTGGAAACTAACCATAGTTTGGGTTGAAAATATCACTACAGTTCGGAGATTTTAAGGCATCTGTGGCTTGTCTAAGAAAAGTGAAACCNAGATCACGTGATCTGCGACCTCAGACTTGACGCCACCCGAGACACCCTCACCCATGACCACATCTTGGACATTTTTTTTTTTTTTGAGAGAGAGTCTCGCTCTGTCGCCCTGGCTGGAGTGCAGCGGGGGCGATCTCGACTCACTGCAACCTCCGGAAAAGTGAAACCNAGATCACGTGATCTTCAGCCTCCCAAGTAGTTGGGGCTACAGTCGCACGCCACCACGCCCAACAAATTTTTGTACTTTTAGTAGAAACGGGGTTTCACCATATTGGTCAGGCTGCTCTCGAACTGCTGACTTCATGTGAGCCAGAAAAGTGAAACCNAGATCACGTGATCTGATCATTTACCAGGCATCTAGTAGCCATCATCAGGTCCTACGTCTCTCCAGCTACCGCGGAAAAAGATCCAGAACCAGCCCTACCCCGTCTAGAGGAAAGGATGAACATTAGGCAAGTACTTGGAATCGTGCGAAGTGCACGAAAAGTGAAACCNAGATCACGTGATCTGCCAAACCCGAAACACCGAAGGCCACCAGCCACAACCCGGAGGGCGGTCACAGCACCTTTCACGCATGCTCAAGGCAGGCTCGTCCTTGAGCATGCGCGGTACGTGGGGTATACGTC
>LINC00322_LINC00322_Chr21_44751919
CCCCCCACCCCCCGCAGCGTGCCCCTGAAAAGTGAAACCNAGATCACGTGATCTCCCCCTCACAGTCACACGCCCCTTGAGGAGGCCCCTCCACGAGTCACAAGGCAGAGTTTCCATTGGCGTCAAATGTACGTGGATGCTGGATCTGGGACGGACAGGAGCCAAGAGGGGGAAAAGTGAAACCNAGATCACGTGATCTCTGGGGGTCACAGAGGGCAGACCCCCAAGGGCACCGCATCCCCATGGTAGGGGTGGGAGTGGCCCTTGGGGCATAGACCCAGTATGTGTGCACACTCTCCCTCTCTGTCACTCCCACATATGGAAAAGTGAAACCNAGATCACGTGATCTCACATGCACACAAACACACACAAGGAAACACACGCACACATGCACACACAAGCACACACTCATGCACACACGCACACAAAGCAAACACACGCACACACATGCAAACACACACAGAAAAGTGAAACCNAGATCACGTGATCTGACCTCCCACATATATGGCAGGAGACAGGAGTCCGTGATTCCTGGGTCTGAAGTGCCTACGTGTGTACCCCACACTGCACAGTGTACGATGCCTGCTATGAAAAGTGAAACCNAGATCACGTGATCTCTCCCAGGCATGAGAGATGGAAGATACTCGAGTGGGCATGTGAGGCCCAGAAAGCAAGCGCGCTGCTCCGAGTGATGTCATTGTGTCTACAGTGCTGTCGGGCCCTGGTGATCTTCGCCTTGAAAAGTGAAACCNAGATCACGTGATCTCAAAACCCTGTTTGTTTTGTTTAAGAAAACCCGCCTGCTGACTCTTACGTAGTGTCATGTATTTTGTTGTCTGTGTTTCTAGGGCTGCTGCCAACCTCGGGGTGATCATGTGACCCCAAGGAAAAGTGAAACCNAGATCACGTGATCTCACCACAGACAGCAGGACAGGGGTGGGCATGGGGCCCGAGCCCACACAAAGCCCTGCCTGGGATTTTGCTGAAGACAGAAGCACCC
>KRTAP22-2_KRTAP22-2_Chr21_31962716
ATAATAAATGACTAATAATTGAAAAGTGAAACCNAGATCACGTGATCTATAAACGTGACAAATTATCACAGGGAGCTTCATAGAAAGTCAGCTCTCATAATTAAGGCTATCACCAGAATGCATTTGGGCCAGAAATGTGGTTTGCTGATGTTATTCTATCCAAGTCACCACTTTAAAAAATAGTAACAGGAATTCTGCTAGAAGATGAAAAGTATTTTTACAATACTTTTGGAAATTTGGAATTAATATATTTTAAAATAAGCAAATTCATTAAATATAAAAAGAAGGTAAAATATGTGAATATTATGTGTCAGGAGAGGAAAACATGAATTTTGAGATACGGTGGGTAATTGTTTCTAGAAAAGTGAAACCNAGATCACGTGATCTCACAACTAATAATATAACCAAAGTGAGGATGATGGAAGAGAAAAAACTTTACTACTCCAAGAACATAAGCTACATATGAACTTGGAAGAAAATTTTTAGTCCCATTGATTAAGAAATAAATTAGTCAAAACATACAGGCATATTTGCAAGTAAATAAAGACATTTTCATCGGCTTCCTCACTGCATAGCCAACCTTCCCTAACCATTCCTGGCCACTCTGTGGTTTAAGGACTGCATTTATGGAGGTAGAGGAGGATATTGAAAAAGAAAAAAGAAATGTTTCAAGAGGCAGGAAATATAAGCTTAGAAAAGTGAAACCNAGATCACGTGATCTGTTTAAATTGGGATTTTAAGTAAGCAAAAGCCACAAAATTAAGAGAATATCTCCTTAAGGCTCATGATTTTACTTGTTGGCATCCTGACACATAGCAATATTAATATTTTCCTGGACATATGGCTAAGAGATTCTTGAGGGTTTTTTTAATCTTAATGCAAATTAGTTGTGAGAATGAGTCCAATGTAGATTGTGGTTTCCTTCACATATAACTCAGGTTGGATAAAATAATTTGTACAAATCAGGAGAGTCAAATTTCAGAAACTACTATCTGCCTCA
>RRP1_RRP1_Chr21_45209417
CCTCGGCCTCCCAAAGTGCTGGGATGAAAAGTGAAACCNAGATCACGTGATCTACGCCACAACTGTTAACAGTGTGCCATAGTTGCTTATCTGCATACACATATGTGCGTGTAATGATTTACTTTTTTGCAGAATGAATTACAGACATCATGACAGGTCACCTTTACCGAAAAGTGAAACCNAGATCACGTGATCTAAAGAATATTTTTCTACTTCAGGGTATGTCAAACTGTGGCCCTAGGCCAAATGCAGCCTCCCCGTTTTTTTTTTTGTTGTTGTTTTTTGAGACAGAGTCTCACTCTGTCGAAAAGTGAAACCNAGATCACGTGATCTTCGACTCACTGCAACCTCCGCCTCCCGGATTCAAGCAATTCTCCTGCCTCAGCCTCCTGAGTAGCTGGGATTACAAGCGCCCGCCACTACGCCTGGCTAATTTTTGTATTTTTAGTAGAGACAGGGTTGAAAAGTGAAACCNAGATCACGTGATCTCTCCTGACCTCGTGATCCACCCGCCTCAGCCTCCCAAAGTGCTGGAATTACAGGCGTGAGCCACCGCGCCCGGCACACCCCTGGTTTTAAAAATAAAGTTTCGAAAAGTGAAACCNAGATCACGTGATCTCAGCTCCTCGGGAGGCTGAGGCTGGGGGATCCCTGGAGCCCGCGAGGCAAAGGCTGCAGTGAGCCGAGATCGCGCCTTGCACTCCAGCGTGGGTAACAGAGCGAGACCCTGTCTCAGGAGAAAAGTGAAACCNAGATCACGTGATCTATGAGATTAAAAAACAACAGATCTTTGCCTCAGAATCCCGACCCACCGCAGCCCCAGCGAGGCGCAGGCGCAGGCGCAGGCGCGCGCTCGCTGGTTCCGCCCATGCGCACAGGCAGGGAGCGCGGAAAAGTGAAACCNAGATCACGTGATCTGGGCTGCAGTTGCGCGGCTCGGCCACTGCGCGGCGGTGGCGTGCGCCTGGGCGGTGTCGCGGGCTGTGACGTCACGCCACGC
>BACE2_BACE2_Chr21_42539727
TGTTTTTTAAAACAGCCAACATAATGAAAAGTGAAACCNAGATCACGTGATCTTATTCCTTGTTTCTGTAGAAATCGATGGACTTTAGCTTGTCTAATTGTCCCCCCTGCCTTTAGTATCTAAAATAAAATAACCCTCGAAAAGTGAAACCNAGATCACGTGATCTCGTCTTGGCGTCTATGGCTAAACGAGTATTAATTAGACAGTCCGCAGAGAGCTGGCTGGGGAAAAGTGAAACCNAGATCACGTGATCTAGGGATCACAGCAGGGTGGACTCGTGGCCCTGATTTGGGATCCTGACAGCAACTTACTAGGTGGCCTGAGGGCGAAAAGTGAAACCNAGATCACGTGATCTGTAGCATCTGACCTGCATTAGGGACAGGGGCGCGGCGGAGGGGGCGAAGGGGGCGGGGGTGGGGGGAAGGTGGCTGGGGTGAGAAAAGTGAAACCNAGATCACGTGATCTACAGAGGGAGTAAGGGGGGGCAATGAGGCTGGGGCCAGGCGCCAGCAGCAGCCACGCGAAAAGTGAAACCNAGATCACGTGATCTATTCTCCAAAGCTCTCGCATCCTCCTCTGCCTCCTTCCACCCTCCACCCTCCCAGCCTCCACTGAGACCTCTTTAAAACCGAAAAGTGAAACCNAGATCACGTGATCTGGGAACGGGCTGGACTGAGGGCGGGGGCTCGGGGGCAGCGGACGGGAAACGCCTCGAAAGCAGCCAGAAAAGTGAAACCNAGATCACGTGATCTGCTTGGCGAGGGGAGGCGCAGGCTCGGAAAGGCGCGCGAGGCTCCAGGCTCCTTCCCGATCCACCGCTCTCCTCGCTGACCTCCGAGGAAAAGTGAAACCNAGATCACGTGATCTGGCGAATAGACCCCCGCGGACCCCCAAGCGCGCGGGGCCGGGGCCCTAGTTCAGGCCGAAAAGTGAAACCNAGATCACGTGATCTCTTTCCCCCCGGTATCAGATGAGCCTCGTCACATCCGTTGGCCGTGGC
>TSPEAR_TSPEAR_Chr21_46131495
GTAGGGGGGCAGGGCACTTTTGGAAAAGTGAAACCNAGATCACGTGATCTCTCCCCTCGAGTGGCATGCCCATTGCAGTGTCGAGAGGTCAGATGCGAGGGTCCTCGGCTCTGGATGAGTGAGAAAAGTGAAACCNAGATCACGTGATCTACTCACCCACTCCTTCTCATTAGCTGTTCCCTTTAAGGACCGACTTCCCTCCAGAGGGAAATTCCTGAAAAGTGAAACCNAGATCACGTGATCTCCCTCGGGAGGGCTGGGCACCAGATAAAAAGCCCTCCGAGGGAGCCGAAAAGTGAAACCNAGATCACGTGATCTGCCGCCGGGGGACCCAGCAGAGCCCGGGACCTGCCGCCTAGACCCCCAGCAGAGCCTGGGATCTGCCTCCAGGAGAAAAGTGAAACCNAGATCACGTGATCTACCTACCTCTGGGACCCCCCCTCCCCACCACAGCAGAGCCCCGACCTGCCTCTAGGAGAAAAGTGAAACCNAGATCACGTGATCTGGGACCCTCCAGCAGACTGTGGGGACCTGCTGCCCAAACCCCCAGCCAGAGTGCACCCGCCCCACGAAAAGTGAAACCNAGATCACGTGATCTGCCCCTGGTCCTAAAAGGCGGTGAGCCCAGGGAGCCTGCGCCTGAGGGAAACGGGTCTCCGAAAAGTGAAACCNAGATCACGTGATCTCCGCAGCACGATCTATTTCTGTCTTTCCTTTTGGAAAGTGTGCTTTGCCAGCGACTAATCCCAGGAAAAGTGAAACCNAGATCACGTGATCTCCTGCACGCAGGGCCCAAGCCCATCAGGGAAATGAAGAGATAAACCAGCGGCTGCAGCCCAACCTGCGAAAAGTGAAACCNAGATCACGTGATCTAACCAGAAGCTTCCCCACTGCGACCGCCAGGGCCACCTCTGTCCCCGCCTTAGGCCGCTGGCAGAAAAGTGAAACCNAGATCACGTGATCTCCCGCGGCCGCCCCTGGAAAGGCTGACGCAGACGTC
>MIR6508_MIR6508_Chr21_40818935
CCGCACCGAGACGAGGGAGCGAAAAGTGAAACCNAGATCACGTGATCTCTCTTAAGGCTCTGTCAGTCTTAGGTAACTTGAGTCAGTAGGTGGGTGTAGACGCCTGGTCAATTCCTGGGAAGCACAGTTCCCCTATTAACCCCTTGTCATAAAGACGATTTTGAAAAGTGAAACCNAGATCACGTGATCTTGACAAAACAATGCATGTTTGGCATAGAGAATTTAGAAATGTACAGGCAAGTCCAAAGCAAAAGTCAAAATCACCTAGATGATGGAGTTATAGATGTTTTTTAATGACAGCATAGGAAGAAAAGTGAAACCNAGATCACGTGATCTGTTTCCTTTTATTTATTTACTTTTTTTCCTGCATCAAAGCCATGTTGAATATCCTTGCAGATGAATCTTTGAGGTCACCCCTGACTGTTTCCTTAGGATAAATTCCTACAAGCGAGGTTGCGAAAAGTGAAACCNAGATCACGTGATCTCTTTCTAAAGGTAGAGGGAAACTGCCTTCCAGTAAGTGTCCCGATACTTGGCCCGCATTGGAAATTCTCTTTTTTCTTAAAATTTTTTTGCCCATTTTATTGTCAAAAAGAAAAGTGAAACCNAGATCACGTGATCTTTTTAGTAGGAAGAATAGACTTTTTCCCATATCTTGAGTGCCATTTGTCCTTATTGTGTGATTTGCATTTTCCTGTCTTTTGTCCATTTTAAAACTTGACATTCATCTGAAAAGTGAAACCNAGATCACGTGATCTTGATGCTTGAAAACTTGGCTTGTGATATACGTTGCAAATATTTCCTCAATTTGTCAGTTACCTTTAATTTTGTTTACAGTGTATTTTGGTATTTGTGTAGAGTCAAGCTTATTACATTTCTCTATAGAAAAGTGAAACCNAGATCACGTGATCTGAGAAACGGGTGTTTTTTTTCAAATTGACTTTAATCCTACTTTGGTAGAAGTGGGTTAGGACAAGCTTTCTCTCCATATCACCATTTC
>IGSF5_IGSF5_Chr21_41117333
CTTTAAGGCTTGGCTGAGTGCAAGAAAAGTGAAACCNAGATCACGTGATCTATTAGGCAATTTTTCTAACTCTGCTTCCACAAGAGTCTCCGTATCAATTACTGAATACCCATTGTGTTTTTTACCTCAATCACCTGGGAGGAACCATCTATCATCCTGTCCTGAAGGAAGATCCTCCTAGGAAAAGTGAAACCNAGATCACGTGATCTAGATGTAAATCCCCTGTTAGAAAATCTGCTGGGTTAAGGGAATTATCAGCGGTTGGAGTTACATTACTTTTTTCTAACATAATGGCCCCATACTTTAAGATTTTTGAGTTAGTAGAAAAGTGAAACCNAGATCACGTGATCTCTAATTCTGAACTGGTGAGGTGTGCTCACAGCGAAGTTTCCTCTAAAAGTTACTTTTCTACTTTTAGCAAAGCAGTTGCCGCTACCAACTGAATGCATTTGGCTCATCGAAAAGTGAAACCNAGATCACGTGATCTCAGGAAGGCTATGGGTTGTCAGTGGCCTCAGTGCTTTCGGGCTACGCCCTTATTTACACTGACAACAAAGTGGCATTGGAGTGTTATAGGTTCATAGAGAAGATCTTCAAGAAAAGTGAAACCNAGATCACGTGATCTTGGCTTTTAAAGGAATAGGGCACACTTTTTTTTTTTTAACTATTTCTTTTTCTTTCTTTTACTCTTTGACTTCCTTGGAATCCGTGAGGCCAAGAACCTGCCTCTCTGTCTCTCTCTCGAAAAGTGAAACCNAGATCACGTGATCTTCTCTCTCTCTCCGTGTCTCTCTCTTAGCCATTACAAACTTGGGGCCCTGGCAAGGGTGGTGGGGAATGGGTCCTGCATAACTGCTCATGTCAAGAGCTGTATACCTAAATTAGGAGAAAAGTGAAACCNAGATCACGTGATCTTATAGCCTAGGTGCCTGAGGACGCAGCGTAGGGCTTCCTTAGATCCCTTTGGAGATACAACCTGCTAGAGGAAATGAAAGTCTGA
>SPATC1L_SPATC1L_Chr21_47604373
CTAGTTCTAGATAGCTTCACAGATGAATTCTATCCGGAAAAGTGAAACCNAGATCACGTGATCTGCGCAGAATCTCTGCGGCTCATTTTAAAAGGCCAGTGTTCCAAAGCCAGACCGAGACATCACAAGAAAAGGAGATTCAGATCGACTTCCCCTGTGAGCATAAAAAGAAAAGTGAAACCNAGATCACGTGATCTGCGCTATATTAAAAGGATAATGTGTCAAGACCAGAAAACTGTCAGAATGTTGATAGGTCCGTGGCTGGAGAGTACCTGACGTCAAGAGAAGGTTTCCTTGGAGCGGGAGGAAGACGGCAGAAAAGTGAAACCNAGATCACGTGATCTAGGAAAAGCCATTCAGGGCCCCGTCGGGCTCAGAGCGGGGGGCGCATCCGTGACTCATCCCTCGCTTCTCTCTCTGCCCTGCATCCTGGACGCCCTGCATGCCCTCGTCAGTGGGCTGTGGGAAAAGTGAAACCNAGATCACGTGATCTGTGAGCCCTGTGGTGCAACACCAGGCTGGTTGGGTTGTGTCAGGAACGCTTGGGGTGTAGAAACCTCCTTTCTCCACAAAGCCTGACTCAAGACTTTCTCTCCTGAAAAGTGAAACCNAGATCACGTGATCTCCGGGCTGAATGAAGGTGGTGTTCTCCCAGGGGCATCTGCACCTGAGTGCCCTTGGTGGTCCTGAGTGCCCGTCACAGGGCTGGAGGTGTGGCCGGCCCACTGGGATGGTGAAAAGTGAAACCNAGATCACGTGATCTGGAGGTGTGGCCGGCCCACTGGGTTGGTGGTGGTGGGTGCCCGTCACAGGGCTGGAGGTGTGGCCGGCCCACTGGGTTGGTGGTGGTGGGTGCCCGTCACAGGGCTGGAGGTGTGAAAAGTGAAACCNAGATCACGTGATCTGTGCCCGTCACAGGGCTGGAGGTGTGGCCGGCCCACTGGGTTGGTGGTGGTGGGTGCCCGTCACAGGGCTGGAGGTGTGGCCGGCCCACTGGGTT
>KRTAP10-3_KRTAP10-3_Chr21_45978643
CAGAACTTTGGGGGCTTACTAGCGCACAGGGAAAAGTGAAACCNAGATCACGTGATCTTACACACAGGTGTATAGGTATTTGTGAGACAAGGCTCTGCAATCAGACCCTTTTATTTGTACATTTACTATGACAATGTCCAGGAGCCAACAGTAGAACTAATACATTCTGATGACTTTCTGGCCCATAAGGGAAGAGACCTTGGAGCTCCCAAGGACACCATTGCAGGTGATGTTGCCCGAGATGTGAGAGGAGAAGGTGTGAACACTATTGTGCACACCACCGGGGGAAGGCCCCATAACAGTTCAACGTGAAATGAAACAAAGGTGCTTGCCCCTCATCTCCATCCCTACTGTGCTGGGCCTGCAGCTGCCTCCCTGCTCCCCTCTGCGAGCCAATCTCTGCCCAGGAAGACACTATTCCCTCACACCTGCCCCAGGGCTCACCCCCAGCAGAAATATGCCCCATGGTTCCCACTGACAACCAGCAGTGTCAACCCACAGGGTGGATCTCGCCGTGTGGCCAGAAAAGTGAAACCNAGATCACGTGATCTACAGCAGAACACATCTCTCCCTTTCCTCAAGGCCCAGAAACTGAGGTTCTCCTAACCTCATCCCTCCTTAGGTGTAGAAGTCTTTTTTTAAGTGCAAACTCCTCCTGGGATGGAGCAGAGGGCTGTCAATTCCAGAATATCTCCTAACTGCCACTGTCCCTGCTTCTGCAGTGTGCTTTGATGCAATCAATATATTTCTACTAGTTTATCTCTGTGGACAAGCCCACATTAGGGAAGCCCTAACTCCAGTCAGGAGCCTCACAAACCAGAACATCCACAAACAATGAACCAACACTACTAACACAACAGTGCCTACAACAACAACAAGGAAGAGGAAGGCTTCTCGAAGCCAGGCAGGGGCAGCACAATCAACACAGAGGGGTATAAAGGTTCCGACCACTCAGAGGCCTGGCACGATCACTCACTCACTCCCTCACTCACTCCCACAC
>PRMT2_PRMT2_Chr21_48055506
AGACATGAGACATCAATCAATATATGGAAAAGTGAAACCNAGATCACGTGATCTGGCGGGACAACTCAAAGCAAAGGCAGGAGGGAGCTTCCAGGTCATAGGTAAATATGAGACAAATCATTGCATTCCCTTGAGAAAAGTGAAACCNAGATCACGTGATCTAATCAGATACGCATTTATCTCAGTGAGCTGAGAGATGACTTTGAACAGAATGGGAGGCAGGTTTGCCCTAAGCAGTTCCCAACTTGAGAAAAGTGAAACCNAGATCACGTGATCTGGCCCCCAAATTTATTTTCCTTCCACATTTTTTTTTTTAAATCAGACTTAAGGTCTGCCTTGATGTTAATGCTGGAGGAGTGTAAAAAGGCATGTGAAAAGTGAAACCNAGATCACGTGATCTATAGTCTCTCAGGTTGAACTTCAGGGTCCCCTGGTAAAGGAGGGAGTCCAGTCAGACGGCTGCGGAAAAGTGAAACCNAGATCACGTGATCTTTACAGGCATTAGCGCCACCCATTTCTCCTTAACCCCAAACTTCCTCTCCCCACAACAGAAACGTCATCATTCTGCTTCCACTTATGAAAAGTGAAACCNAGATCACGTGATCTCGCAGCGCGGATGGGAAAGTTAACTGAATTATTTGCGGGAAGACAGAGGAGGTGGGGGGTCCCCCAAGCCCCAGCCATTTTGTGGCTCGTGAAAAGTGAAACCNAGATCACGTGATCTGGCCCAAACCCGCCCCCCGCCCCAGGTCGGACTCCTGCCCCGCGCCCCTCTGGGTCGGACCCCAAGCCGAGCCCCCCAACCCCGCGAAAAGTGAAACCNAGATCACGTGATCTCCACACATGGAGAACCTGGCCTCGCCTCGCAAGACCGCGGGACGCGCAGATGTGAAGTGCGCCTGCGCGGGGAAAAGTGAAACCNAGATCACGTGATCTAGCGACGCGCCGGCGCAAGTCGAGGGCGGTGGCTTGGCTTCCCTGGAATGGGGGACGTCTTAGG
>MIR6070_MIR6070_Chr21_45029870
CTAGTTCATTCCTTTTAAGTACCTTGCATCAGAAAAGTGAAACCNAGATCACGTGATCTCCCTGACTGATGGGCATTTAAGTTACTTTCGGGTTTTACTTGACAAATATAATGCCGTAGTGAGCATCCTTGATAAACTCTTTGCTAACCTGTCTGAGAGTTCTCCAGGAAAAGTGAAACCNAGATCACGTGATCTGTAGTACATGGACATTTTCAATTTGATAAGATACTGCCAAATTGGTCACCATAGTGTACATTTCTACCTGCACCATGTCAGTGTTCGTGTTTCCCACGTCCTTGTCAGCACTTTGCGAAAAGTGAAACCNAGATCACGTGATCTAATATATGTGTATATGGAGAGAGAGGTGCCGGGGGAAGAGGGGGAGAGACAGGGTCTTGCTGTGTTACCCAGGCTGGAGTGCAGTGGTGCAATCACGGCTCACTGCAGCCGCGACCTCTGGGAAAAGTGAAACCNAGATCACGTGATCTCCCAAGTAACTGGGGTCCCAGCTACTCTGCACGCCACCATGCGCAGCTAATTTTTTTTTTTTTTTTGGTATTTTTTGTAGAGACAGGGTCTCACCTTGTTGGAAAAGTGAAACCNAGATCACGTGATCTAAGTGATCCACCTGCCTCAGCCTCCCAGAATGTTGGGATTACAGCGTGAGCCACTGGACCTGGCCTTAAAGAGTATTTTTATCATCCACCTATCATCTGTCTGTCTTTGTCCTTCTCTCCCTTCGAAAAGTGAAACCNAGATCACGTGATCTAGGCTCTTCACATGTTTGTACCATTCCAGTTTTTCCTTTGAGTCACCTGTCTGTGTCTTGTGCCCACTTTCCTGTTGGGCTGCATTTTTCTTAGTGATCTGCTGTAGGTCTTTGTGTGTTGAAAAGTGAAACCNAGATCACGTGATCTTTCTGTGGTCTGTACAAGGTCCATATTTATGGGCCAGCTAAAGTCCCCCTTCAACTTCCAAGGCAAAGCTGTGTGTGAGGGCT
>PRDM15_PRDM15_Chr21_43299591
CTAGTTTCTTCAAAATTATGCTATTAAAACTTTTTTTGAAAAGTGAAACCNAGATCACGTGATCTACTCTGTTGCCCAGGCTGGAGTGCAGTGACACGATCACAGCTCACTGCAGCCTCAAACTGTGGGACTCAAGTGACCCTCCTGCCTCAGCCTCCTGAGTAGCTGAGACTACGGGCACGTGCCACCGAAAAGTGAAACCNAGATCACGTGATCTGTCTGGCTATGTTGCCCAGGTTGTATTAAACGTTTTAAAAAATCTTTGCTAATCTAATAAAAATGATCCCACTGCGACTTTTTTTCTCTTATTGCAGCGTAGTTGAATAGCTTCTCATATGCTTAAGAACCATTGAGAAAAGTGAAACCNAGATCACGTGATCTTTTGCTCATTTTTCTATATACATATATATTTTTATTGGTTCACAAGAGTTTCACGTACATGAGGGAAACGAGCCCTTTTGTGGCATCAATTTAAAATCATTTTCCCCGGTTCATCACTTCTCTTTATGAATGTAGGTTTTTGAAAAGTGAAACCNAGATCACGTGATCTCCTCTCTGAATATGGGCGGCCAGGACTAAGGTGAAAAGTCTGTCCCTTCTCCGTCTCACGTTTTGTGATGGCACACACACTTGGTGGAGGGGGTCAAGAGAGGCCACACAGGCCCCCGGGGAAGAATGGAGAGCCAGGAAAAGTGAAACCNAGATCACGTGATCTAGCGTGGCGGAGCCCGCCAGGCCAGACTCCCCTCGCGGGCACAGAGCTCGTGTCCCAGGGCCCCGCCGGCCAAATCCAGAGGTCACCGTGAGTGGGGGCAAGTCCCAGGCCTGTTCTAGAGAAAAACTCGACCCACCCACCGGAAAAGTGAAACCNAGATCACGTGATCTCGTCCGAGGAGAGGTGGAGAGGGAGCTGCCCGCGCGCGTGGGCGGCAGGGCCGTGCCACGTGGGAGGGGGGCCGCGCGCGGAATTCCCTCCGGCCAGACCCGCCCCGCGCGCGCC
>KRTAP12-1_KRTAP12-1_Chr21_46102078
TCCCTAAAAATCCTATTCTGAATTGGTTTAGGCGAAAAGTGAAACCNAGATCACGTGATCTACTGTAGTCTGTGGTCCTTACTCATTTGGTGCCGGGCTGTAGGGGGTCTCGGAAAAGTGAAACCNAGATCACGTGATCTGGGCTTCACTCTCAATCCTCTAGCAGCTTCTCTCTGGTGAGCCTGTGGTTGCCTTGCCCTGGGAATGCACAGGAAAAGTGAAACCNAGATCACGTGATCTAGCTTCCACAGTGTGGGGCCTGCTCTCCACACGGATCCTTCTTTCCGCTTCTCTGCTCCGAAAAGTGAAACCNAGATCACGTGATCTCGCTGGCCCCTTCCTCCTCGGCAGAGTTGGGTCACTGTATTCTGCTCTGACTCCGGGAAAAGTGAAACCNAGATCACGTGATCTACTGCATTTTGGAAGCCTGCCCCAGCAGAGAGCTGGGAAATGGGAGTTTATCTCCTAAGTTTCTTCTCTCGAAAAGTGAAACCNAGATCACGTGATCTGACGGCTGCCTGAAAACGAGCATCTCCTAAATCTCAACTGTATAGTTGATAGAGTAGCCAGCTTTGCGAAAAGTGAAACCNAGATCACGTGATCTTGATTTCATTGTCTATATTCAGTTCTGGTCTCTTCCCCAAAGTTTCTGGTTGATGCGAAAAGTGAAACCNAGATCACGTGATCTTTGGGTACCACTCATGTCTGCTTCAGCGTAGAACTAACGAAGGGAGGCAGATATCAGGCAGGTGGGAAAAGTGAAACCNAGATCACGTGATCTAATTTGGGCAGGTTTCCAAATGTAACAAGAGCTTGAAGAGGGTGCAATTAGTCAGAAAAGTGAAACCNAGATCACGTGATCTATCTACGACAGAAAACTGAGTTCCAGGAAACAGCCTTGAGGAAGAAAAACAAGGAAGACAACAGGAAAAGTGAAACCNAGATCACGTGATCTTGGGTCCAGGTATAAAGGCTACCCAGGGAGGCCATCCCCAGACAT
>PTTG1IP_PTTG1IP_Chr21_46293818
GCTGGCCCACCCGGAAACACCGGCTCCAGAGGAATGGAGGAAAAGTGAAACCNAGATCACGTGATCTGTGCCCTCGGGCAGGCAGAGGCGGAGGCTTTTAGCAGGACCGCGAAAAGTGAAACCNAGATCACGTGATCTCCTCGCGTTTGATGGACGACGGGCAGTGCCTGCTTCAGGGAAGGGTGCGGGAAAAGTGAAACCNAGATCACGTGATCTAGCAGTGCAGAAAACAGGGAAGTTCATCTACAAGGGTCATGAACTAAGAAGGCAGGAGGTTTCTGTCCCGAAAAGTGAAACCNAGATCACGTGATCTAGGAGCTACGGGCGCACAGAAGCGGGCGGCCCCGGCTCTCGCGGGGCTTGAAAAGTGAAACCNAGATCACGTGATCTCTCTAAATGTATTTTTGCCATTTCTTAAGTAGCCTTAAAAATGTCCGTCGAAAAGTGAAACCNAGATCACGTGATCTGCCCGGAAGGCCGCAGCGAGGGCGTCGGCGAGAAGCCATGGAGGAGAAACGGCGCTTCTCTCGGGAAAAGTGAAACCNAGATCACGTGATCTCGTTTCAGCCCATTCTGGGGCCGTTTCTAGTGTGGTTAACGTACAAAAATAAACGAAAAGTGAAACCNAGATCACGTGATCTCGGCGGGAGCCCAGGGCCGGACGCCGCGGTGTGGAGCGAGGGCGCCGGCGAAAAGTGAAACCNAGATCACGTGATCTTCCAGGGCTCACTTAAGAGCAGCGTGAGCAGCGCTTGGGACCGCCGTCCGGGAAAAGTGAAACCNAGATCACGTGATCTCACCGTGACCTCCGCCACCGAAGCACCGCGCTCCCCTAGTCCCCTCAGCCGGTCGCCGTTCCCCGCCGCGCGAAAAGTGAAACCNAGATCACGTGATCTGTCACGCCTCGCCCCTCGGTCACGCCTCGCCCCTCGGTGAAAAGTGAAACCNAGATCACGTGATCTCCCTCGGTCACGCCTCGCCCCTCGGTCACGCCTCGCCC
>JAM2_JAM2_Chr21_27011593
CAACTTTTCTTTTTAAGCATCAAATCCTTCTCGAAAAGTGAAACCNAGATCACGTGATCTTGTTGTTAAATCTGTGCCCCTTCTCCTCGGTTGACTGGAGTACGAGGAAAAGTGAAACCNAGATCACGTGATCTTTTCTGGGTCCCCTGGGTCCTCTCCTCCCACCCCCTCCCTGGGTACTAAGTTTTCATCACTGTGAAAAGTGAAACCNAGATCACGTGATCTTCCTCACAGTTCTGCACAGCTAAACTCTGGTCGCCTTTGTCCACTGAGCTAGCTGAATTCTTTGAAAAGTGAAACCNAGATCACGTGATCTCTGTACAGAACTTCATCCATTATTCAACCTTTAAAAAAAAACAAAAACGAAAAGTGAAACCNAGATCACGTGATCTAACTGATGTATACTAATTTCTTCTCCTGGGAATGGCCTTTTTCCAGACCTGCCAATACGAAAAGTGAAACCNAGATCACGTGATCTCTAGGAACAAATATAAAAATTGCCAGTGTACGTGCGTCCAATGTAAGTGTGGTGCAAGAAAAGTGAAACCNAGATCACGTGATCTATGGGTTTCCCTTTTAAAAGCACAGTAGACCAAAAATAAACCTGACAAAGGGGAAAAGTGAAACCNAGATCACGTGATCTCTCCACAAGCAGCAGTTATGTAACTTGAAAGAAACATGATAAATAGAAAAGTGAAACCNAGATCACGTGATCTCTGACACTGAAAAAAAAGCAAAGAACAAGAACGCGAGACAAATGCACCTCAAATCTCCAAGGAGAAAAGTGAAACCNAGATCACGTGATCTAGGCTGTACTAAAATCTGAGACCTGACTTCCAGCACGAGTCTTGAAAAGTGAAACCNAGATCACGTGATCTGCGGAGCCCGCGAACCCCATCTCCTCAGAGCGCCACCCCCTCAGCTTCGCCCGTTGGGCAGAATTTTCCAGAAAAGTGAAACCNAGATCACGTGATCTAGAAAGAAGTTTTGAGCCAACGAG
>BAGE2_BAGE2_Chr21_11098925
GCCTATCGTCTTTTAGCAAAACGAAAAGTGAAACCNAGATCACGTGATCTTTACCCTTCTCCCACTGGCCACCCTCTTTCCCCCCTCCATCTACCCAAAAGCTTCTCTCCTCACTGTCTTTTCACAAAACCTTCTCTCCCTCCTGCTCGCCACTCTCTCTTCCCCCTCCCTCTCTGCACCCTCTTTTCTCCTCCCACTTGTCACCCTTTTCCCCCCTCCATCACTCAAAATCTTTTTACCCACAGTCTTCTTTCCCTTTCTTCTCTCCCCACCATATTTTTGCAAACCTTCTCTCCTTCCTGCTCATCCCCGTTCCCCCCTCACGACCCTCTCTTACCCCCTTCCATCTACCCAAAAACTTTTTGAAAAGTGAAACCNAGATCACGTGATCTTCCCTCCTGTTTACCACCCTGTTTTTCCCCCTCCATCTACCCCCCAATTTTTTTTCCCAACATCTTTTCCTCACCGTCTTTATGCAATGACTTCTCCGGCTCGCCATCCTTTTTTCCTTTTGGCACTAACCACCCTCTTTACCCTTCCATCTATCCCAAAACTATTTTCCCCTTCCTACCTTTCCAGCCACACTACAGTGTCTGTCGCCACCAACTGCAGGGAGGCCAGCCACGGTGCAGCAGGCTACAGCCTCCAGTCTGTCCTGGTCCTCTAAGCCGGGCTCGGAGCAGCTCGGTGAGCAGACACAGAAGAAAAGTGAAACCNAGATCACGTGATCTGCCCCATTTATGTACTGAAGTTATGCATATGCGGTTCGTGGACTACACTTTCCAGGATTGGATAAGAGAAAGCCCGGAGGCCTACTCTGATTGGACTTTGTTATCATGTTCTGATTGGATGAAAGTCTTAGGACAACCAATTAGAGTATGAAAATAAAGTCCAATCAGAGAAGGCCTAGAGATTTTCTCTCACCCAATCAGAACATGTAGTCCAGAAACCATGCGCGTAACCCCATGTGCATGCCGAGCAGGCCTCACGCCAGTTTAGG
>APP_APP_Chr21_27512708
TTTGTTGCTTTCTTTTCTGTCATAATAGAAAAGTGAAACCNAGATCACGTGATCTCAAGAAACTGTAAAATACATCATCAGGGTGTTTATAGTAAATGTAAAACGGAAAAGTGAAACCNAGATCACGTGATCTTGTACAAACCTCAGAAGCTTAAATAATGAACCAATGACATATAATTTAGAAAGTTTTCATGAAAAGTGAAACCNAGATCACGTGATCTTCAGATTTGCATGTCATCATTATTAGCCTTCCTCTATTTTGAGTGTTGACTGAAAAGTGAAACCNAGATCACGTGATCTATGTGCTTATTTAATTCTCACACTGACTCCATGAGATAGATACTCCATTTTACAGATGAGGAAAAGTGAAACCNAGATCACGTGATCTATTACAGTTAGTGTTAGAATTTAAACCTATGCAGTCTCATTCCAAATCCTCTGTCTTTACTCCTGAAAAGTGAAACCNAGATCACGTGATCTCTTATAATCCGGTTGTTTTAACGTTGGAAAAGAACTTGAGAAAAGTGAAACCNAGATCACGTGATCTTTTGGCAGTACTTCTTGCCATTCTTTCAATAGATAATTTATTTGAGTTTAAGGGAGAGTCTATGAATTAACGAAAAGTGAAACCNAGATCACGTGATCTAATGTAGACAGCTTTTGTTAAAAAAGCAGAATTTTTAAAGGTGTTCATTCAGTTATGAAAAGTGAAACCNAGATCACGTGATCTGATAGACTTTGAATTTGTTAAATATGAATTGGCTTCCTGATTCTAGCTGTTTTGCGAAAAGTGAAACCNAGATCACGTGATCTACCACTGGTCAACCTTGGATGGAATTTGGGCCAGCAGTTCCTTCTCCAGAAAAGTGAAACCNAGATCACGTGATCTGAAAATCCTACAAAAGGAAATTGATTTACTCTACCCAAGACAGAGTTCCGGAGGGAAAAGTGAAACCNAGATCACGTGATCTTTGGCGCAGTGTGCGTGTGATCCACGCCT
>MAP3K7CL_MAP3K7CL_Chr21_30449791
AAGGCGGCGTGTCCGGAGTGTGTTCCTTCTGAGAAAAGTGAAACCNAGATCACGTGATCTTCTGGCAGGCTCGTGGTCTCGCTGGCTCAGGAGTGAAGCTGCGAACCTTCGCAGTGAGTGTTACAGCTCTTAAGGCACGTCTGGAGTTGTTTGTTCCTCCCAGTGGGTTTGTGGTCTCGCTGGCTTCGAAAAGTGAAACCNAGATCACGTGATCTAGTGTTACAGCTCATAAAGGCAGTGAGGACCCAAAGAGTGAGCAGCAGCAGGATTTATTGCAAAGAAAAAAAAAGCTCCCACAGTGTGGAAGGGGACCCAATCGGGTTGCCACTGCTGGCTCTGGCAGCCTGCTTTCATTCTCTTATGAAAAGTGAAACCNAGATCACGTGATCTTAGAGCCCAGTGGTCTGTTTTGACAGGGCGCTGATTGGTGTGTTTACAATCCCTGAGCTAGACACACAGGTTCTCCATGTCTCCACCAGAGTAGCTAGATACGGAGTGTCGATTGGTGCATTCACAAACCCGAAAAGTGAAACCNAGATCACGTGATCTTGTTTACAAACCTTGAGCTAGATACAGAGTGCCGATTGGTGTATTTACAATCCCTTAGCTAGACGTAAAGGTTCTCCACGTCCGCACCAGACTCAGGAGCCCAGCTGGCTTCACCCAGTGGATCACGCACTAGGGCTACAGGTGGAGCTGCGAAAAGTGAAACCNAGATCACGTGATCTTCCTCAGCCCTTGGGTGGTTGATGGGACTGGGCGCTGTGGAGCAGCGGGCGGCGCTCGTCGCGGAGGCTCGGGCATGGCGGGCTGCAGGTCCCTAGCCCTGCCCTGCAGGAAGACAGCTAAGGCCAGGCGAGAAATTGAGGAAAAGTGAAACCNAGATCACGTGATCTCCCCTCAACTGCCCGGGGCCGGTGGGGCCGGCAGGCGGCTCCGAGTTGCGAGGTCCGCGGGGCCCACGCCCACCCGGAACTCACGCTGGCCCGCAAGCACCGCG
>LINC01547_LINC01547_Chr21_46359828
ACTGTGGGACACCATTAAGCACGAAAAGTGAAACCNAGATCACGTGATCTGAAAGAGAGGAGTGACAGAAAGGGGCAGAAAAAAATATTCAAGGAAATAATGGCTGAAGACTTGCCAATGTAACGAAAAACATTAACCTACACACGCAAGAAGCTCAGTGAACACGCAAAATAAATGCAGATACCTACACCAAGACACATCGGTCAAAATATTTAAGGCAAAAGCCAAAAAAAAAAAAAAATCCTGAAAGCAATAATTCCACTCACATGCAGTGTCTAGAATAAAGACGAAAAGTGAAACCNAGATCACGTGATCTTGAGGGGGATGGAGAAACAGGCCAGCCGACTGCTAAAGGGAACGGGGTCTCTCTTCAGTTTGCTCTCCGTTCTTCTCTAACTCTGGGAACGTCCTTTCCTTTCCGGGGAGCTCAGTGCGATTCAGGAACCTCTGGGGTCCGCGTGGCAACCCTGGACCGCAGCGGGAGGTTCCTGGCTCTCTCCCCTCCCCGGGAGCGGCGCGAGTCCGTGTGCCGAAAAGTGAAACCNAGATCACGTGATCTGAGTTTACGACGCTTCGCGAAGCAAGAAGGTCGCGTCTGTAGCGCAGCAAATGCCCGCAGAGCCCGAGGGAAGGCCGGGGTCGCGGAACCCTCCCGGAGGCGGCGCCCCGCAGCTCACCCGCCCTCGGACCCACGCGGCAGCCCCCGGCCAGCGCCTCCCCAGCTCACCTTCCCCGCGGCCGAGGCCGGCGGAGGGGTCGCCTCCGGGGCAGGGGGCGCGGAAAAGTGAAACCNAGATCACGTGATCTTCACGGCAGCCTGGTGCACTCGGGCGCGCAACCCCCTCACTTTCCCCATCTTCCCGGCGGAGCACGGCAAACGTGCGGAGCGCCTCCCGGAAGCTGGTCCTGCGTTCTCGCCGCCCGGCGGAAACAGGAGCCGCGGCTGCCGGGAGCCCCGCGGCCGCCGGAAGTACCCGGAAGCGGCTCGGGCGGGCGCAGG
>CYP4F29P_CYP4F29P_Chr21_15220685
CTCAGGGGTCAGCACCCACTAGTGCCGGAAAAGTGAAACCNAGATCACGTGATCTCAAAGCCCGTGGTGCCTGTGGCCTGAGGACAGGGTGTCTTGGGGCCATAAGGACAGGCCACAAGTTCCCATTGGGTCATAGGGGCTCAGCCCCAGTGTTTGTTCTTCCCTGGCTCCCTCCCATCAGTGCCCTGGAGCCCAAGACCAAGCATCCAAGGTTCCCTCCAGGAATCCGAAAAGTGAAACCNAGATCACGTGATCTCATCTGAGAGCAAAAATGTCAGATCGGATGCACAGAAAAATGGCTCAACATGCTTAATGACTAGAAGAAGTCTAGAAGCAGCAAGAAGGTAATGTGGAGAGGGGAGGACCTCCATGGGACTTCCATGACCGGTATCTGCAGAGCCAGGGGTACAGGCACCCAGTGCTGTGGACTGGAAAAGTGAAACCNAGATCACGTGATCTACTGTCCTTACCTGGGGGACAGCAGGCCTGGTCACCAGCTTTTGTACCTGTCTCTGCAAGCATTGCATTGCTGGAAGAGAATCTCATGCCAGAGCTTGACCATGCCTTGCTCAGGGGTTAGGGGTTGTCTCTTGGTGACCTAAATGAAAAAAATATCTCCAGATCATAGTTCGAAAAGTGAAACCNAGATCACGTGATCTGAATCCTCTGGCCCCAGATCCTCCCCAGGGACCCCTGTGGCTTATCTCACCAGAGCATTCTTCCATCTGTAGATTTCTTGGCTGCTCCACAAGGGAGTCCCACTTCAGGTGTGGTGCTGGGCATGGTCACTCCTGCTGGATGTTTAGAAGGTGGAAACCAAGGACCTAGGGAAATGAAAAGTGAAACCNAGATCACGTGATCTAGAGAAGGACAAAGAGGCCAGGCGGTGTCAGGAGCCCAGGTCTCCAGCTGGAGGTAACGTCAACCCCGCAGTGAGAGCAGGGGCCCATTGCACATCCTAGGCAGAGATGGTAACGTAGGCACCACAGGTATGCAGGGA
>CBR3-AS1_CBR3-AS1_Chr21_37528606
CGGGAGGGCGCGCGGGCCGCGACCCACCCGAAAAGTGAAACCNAGATCACGTGATCTCGAGGGCGTGGCCGGCATCATATCCTCCGCGCCAGGGTCGGGTAACCCTAGGGGACCCCACCCAGTCTCCCCGCTGAAAAGTGAAACCNAGATCACGTGATCTCCGCCCCCGCACTGCAGCAGAGCGCGCCGCAGGCCCGGGCCGCGCGCCGGTAAGCCACCTGCACCCCGGGCCGCCCCACGGCGCCGCCGAAAAGTGAAACCNAGATCACGTGATCTGCGGGCCGGCGGGGAGGAGATGCCCGGCTCCTCCGGCTTCGCCCAGCGGCTGAGGACTGGACGCCGGACAGGGCGCAGGCACGACTGAAAAGTGAAACCNAGATCACGTGATCTGCGCTCACGTGCGGCGCGGAGGAGCCCTCCGGGCTGGGGGAGAGAGACTGGGCAGGGCTGCGGCGCGGCCGGGAGCCGAAAAGTGAAACCNAGATCACGTGATCTAGCGGCAGCGGCTCTTCCCCACCGCGCGGGTCGGGGCGGAGCCTGGAAGCCGGGCCTCGGCGCTTGGGGCGGGGCTGGAAGGCGGGGCTGGACGCGAAAAGTGAAACCNAGATCACGTGATCTGAGGTGGGCCATAGGCGCGCGGGGGCGGGGTTTCCGCGGGCGGGGCGGAACTAGAAGACGGGGCCTGACCGAAGGAAAAGTGAAACCNAGATCACGTGATCTGTGGGCTGTCCCTACAGGGGCGGGGCCTCGGCTGGCCGGGCTAGGCTGGAAGGCGGGGCCTGACTCATGAAGGTGGGATCAAGGGCGGTGGAAAAGTGAAACCNAGATCACGTGATCTGGGGCCTCGACGGGCTGGGCTGGACTGAAAGGCCAGGCTTGACTCACGGAGTCGGGGTCAGGGGCGGGGCCTGGAGGTGGGAAAAGTGAAACCNAGATCACGTGATCTTTGGGAGCAGGGCTTGGGGAGGGCCCCGGCGTACTGGGGCGGTTCAGTCGCCTC
>PDE9A_PDE9A_Chr21_44073861
AAGCAGCACCCAGACACTTAACAGATGGAAAGCGGTGGCGAAAAGTGAAACCNAGATCACGTGATCTCACATGCTCCGGCTGGCTTTGACACTTGCTTCCAAAGGCGACCTGCACCCAGGGCCAGGACCGAAAAGTGAAACCNAGATCACGTGATCTCCAACCCCATTCCCAATGGAGGAGCCCAGGAGAACTGGGGGCGGCCAAGGCAGCCCTTCCCTGCTCGAAAAGTGAAACCNAGATCACGTGATCTCTTCCCCTCCCGCCTTTCCCACACTCCCTGTAGCAATTCACACAAGCGGGGAGGGGACGAAACTGCTGAATCCAGCAGATAGCTTGTGGAAAAGTGAAACCNAGATCACGTGATCTCAGGACAGAAATAAAATCGCCATTTCAGCTCCGGGCGCAGCTGGAGGAGGCTGACGCCCCCTAGAAAAGTGAAACCNAGATCACGTGATCTAGGAACTTTTCCCGTTTTCTATTCAAATGAAATGAGGGTGGCGGTCGCAGCAGGGAGAGAGGAGCGAGAAAAGTGAAACCNAGATCACGTGATCTTCCACAGCGGCGCGGCCACGCTCAGCCCAGCGCTGGCTTAGGAGGGACGGGCTGCGTGGGGAGGCGACGGCTCCGAAAAGTGAAACCNAGATCACGTGATCTACAGCTGTCCAGGGGGCATCGGGAGATAGGCAGCCGACCGGGGGCTGGAGTCAAGGGAAGAAGAAAGAGGGAAAAGTGAAACCNAGATCACGTGATCTAGGGGAGAGAGGAGAGACGGGGGAGGGAGGGGGGAGGGGGGAGGGGGAGGGGCGGGCGGGCGGCCGGGAGGAGGAGCGCGCGAAAAGTGAAACCNAGATCACGTGATCTGCGAGCCGAGCGGAGGAGACCCTGCGGCGCGCGGCGGCGGCTCCCGGGCGTCCCGGGCCCGGTGGCGGCGCGGCTGTGAAAAGTGAAACCNAGATCACGTGATCTCGCCCGCCCCCTCCCCTGCTCCCCTCCCCCGCC
>C2CD2_C2CD2_Chr21_43346799
GGGACCAGCCTGGCCAACATAGGAAAAGTGAAACCNAGATCACGTGATCTAAGTTAGCCAGGTGTGGTGGCACGTGCCTGTAGTCCCAACTACTCGGGAGGCTGAGGCAGGAGAATCGCTTGAATCCAGGAAGCAGAGAAAAGTGAAACCNAGATCACGTGATCTACACTCCAGCCTGGGCAACAGAGTGAGACTCTGTCTCAAAAAACAAAAAATAAATAAATACAGTTTTAAGCCCGGTGCGGAAAAGTGAAACCNAGATCACGTGATCTTGAGAGCCTGAGGCAGGCTCAGGTCAGGAGTTTGAGACCAGCCTGGCCAACATGGTGAAACCCTGTCTCTACTAAAAATACGAAAAGTGAAACCNAGATCACGTGATCTCTCGTATTCCCAGCTACTTAGGAGGCTAAGGCAGGAGAATTGCTTAAACCCAGGAGGCGGAGGCTGCAGTGAGCCAAGATTGTGGAAAAGTGAAACCNAGATCACGTGATCTTGAGACTCCATCTCAAAAATAAATAAATAAAAATACATCTTTAGCCGTTTATTTTGAATTAGTGGGCAAACAGGATTAAATGTTGTAGATGTTGAAAAGTGAAACCNAGATCACGTGATCTACTTTTTAAATTGAGTCCCAGTTCCAGAGTAGAAATAGTATTTTATATCCAGTTCATACTGTCTTAAAGGATATTTACAGAGGTGAGACTCGAAAAGTGAAACCNAGATCACGTGATCTTAGGAAATCCAGATGATTACTGAAGGGTCTTTGCCTTCCTTTTATTTGGGAGTTCTTTCCTTGGGTGTTACGAAAAGTGAAACCNAGATCACGTGATCTAGTATCTAAACCTTTTGTATACATTTCCTCAGCTGCATTGCTAGTTTCTTTGGAGACAAAAGTAATTACATGATTTCCAGTTCTCTAGAGTGTTCGAAAAGTGAAACCNAGATCACGTGATCTGGAAGCTTAATTGAAAAGGAAAGTGAAAGGGCACAGTGAGATCTG
>C21orf91-OT1_C21orf91-OT1_Chr21_19164826
TTGCCATCGAACAGCTTCTGAGAAAAGTGAAACCNAGATCACGTGATCTAGTAGGGCGAACAGGAATGAAGTCGCACCTACCCATAAACAACTGACCTAAACAGACTTACTTCGTATGCCCTGCCCTTTATTGGTCTCCCAGACATGCAAACTTTGAGAAAAGTGAAACCNAGATCACGTGATCTTTTTTATGGTCATTAAATTTGCCAAACATAAGGCAGTATTTAACATCTTTGTCAAATAAAGCAGATCATTATACTCTAGTCTTCTAGGGCTAATCATGAAAAGTGAAACCNAGATCACGTGATCTCAGAATTACTAAACAAATTTTATCACATGTGACTACTTAAATATACTGTTACAGTGTCATTTTATTAAACATTTTAATTCACCTGTCAAAACAGAAAAGTGAAACCNAGATCACGTGATCTAGAGATAATTTTTAAGAGGGAAATGGAATTCATATCACCTCTTATTTATTATGAGCAATATTTTAATATAAAAATTTTATATGTGAAAATGCTAGAAAAGTGAAACCNAGATCACGTGATCTAATGTGTATTTGAGTGGTTCTGTATATTTATTTACATTATCATGTGTGAATATGTTCACCCATATTTCAGGTCACTGCATTTTATTCTCTTAATACAATGGAAAAGTGAAACCNAGATCACGTGATCTAGATAAATATATTTTGGATTAGAAATCTGAGTTGTTTTAATTTCTAATACCTCTTGTAAAAGAAGAATTAATAACTTTTTAAAGCAGTATTGAAAAGTGAAACCNAGATCACGTGATCTTCTAACAAAAGCAGTTCTTAGTTCAGGAAGAAAAGACTAATCTGGCTTCTATGTCAATTTGTCTCCATAGAAATGAAAGCCTCCTCTTGCTTCTTGAAAAGTGAAACCNAGATCACGTGATCTGATGCATTAGAATTTGGACAGAGTAAGTCAAGCCTCACTTCCAATTCAAATATAATGTCTATCTTCAAATTGAGTGT
>CRYAA_CRYAA_Chr21_44589117
CAAGACTCCATCTCAAAAACAAACAAGAAAAGTGAAACCNAGATCACGTGATCTTGAGAACTGGACAGGGGCCATGGGTCGAGGAGCAAAATAATCACCAGGACTTGTGGATAACAGGATCATGGAAAAGTGAAACCNAGATCACGTGATCTGACGTGGGGACATGTCGCCACCCTGACAGGAGCAGCCCAACTCAACAGCCACGGCAGGTCATGCCACGGGAAAAGTGAAACCNAGATCACGTGATCTCATCAAGGCATTACATCATTACGAGATGTAACGCTCGAGGCGTTACATCGAGGGGACGATGGCCATGGGGCTGGGCGTCCAGGGGAAAAGTGAAACCNAGATCACGTGATCTGTGCTCTCATCTGCCCACAGCCCAGCCCGTCTTCCTGTTGGAGGCATGTGACCCCTGGAGGACAAGCATGAAGAAAAGTGAAACCNAGATCACGTGATCTATTATGGCACCTTGCAGCTTCTTCTCCACGAGTTTTAACAAGCATGCGTACTTTTGTAAGTGGTGAAAAGTGAAACCNAGATCACGTGATCTCCGCTTTGGAAACCAGTGCACTCTTGCCCAGGCCCGGTGAGACTCTGAGGACGATGTGTCTAACCTCTGTGTCTAACGAAAAGTGAAACCNAGATCACGTGATCTACCATGAGGACCACCCCGGCAGGACAAGGTGTGCAGAGAACTAGCATGGTCCCTGGCACGTAGCCGAAAAGTGAAACCNAGATCACGTGATCTTCCATTGTCGCCCCAGGCGAGTATGGGGCACAGGCGCCTCCTTGGGTTGTCTGCCCTCCCGGGAGCCCCAGGGTGCCCGAAAAGTGAAACCNAGATCACGTGATCTGGGGACAGTCCGTGCAGCCCCTCCTGGGGCTGGGGGCGGGCACTTGTCCCAGCCACGTTTCTGCTGACTGGAAAAGTGAAACCNAGATCACGTGATCTTCCAGAGAAATCCCTTAATGCCTCCATTCTGCTGGTGGCATATAT
>BRWD1_BRWD1_Chr21_40685712
GAGTCCTGCCCTAGAGTCTGACCCGAACCACATTGAAAAGTGAAACCNAGATCACGTGATCTCCATGAGTAAGAATCAGAATTGTTAACGCGCATTCCAGGAAGGCAGGGACACCACTGAGTGTTACTGGAAAAGTGAAACCNAGATCACGTGATCTGCTGGATGCGCGGAGGAAACTCATAGTTAGGTCAGAAGCCTGGCAAGACAAGGGAATTTTCTGGTCGTCGTCCACCTCTCCGAAAAGTGAAACCNAGATCACGTGATCTGGATTCTAACTGCACATGACTCCCTAGTTTCCGGCTTCTCTTCCTAAGGAGGGTCTGCGGCCCGGAAAAGTGAAACCNAGATCACGTGATCTTTTTCCTGTCCATGCTTGGATGGATCCAGCCGAGCCGTCAGCCGCAGCTGCGCGCTGCTCCCCCGAGAAAAGTGAAACCNAGATCACGTGATCTTTTATGTAATTTTCTGCCGGGCTGCTGGCTTGTGGGGGATGTGGCTGGGTCTCGGCAGCCTTCAGCGCCGCAGACGAAAAGTGAAACCNAGATCACGTGATCTCCGCCCCAGGAGCGCGGGTCCGGGCGGCGTTCCCCTCTGCGGGAGGCGCGGCGAGCCAATCCTCACTTGAAAAGTGAAACCNAGATCACGTGATCTGGTCTTCCGTGCGGGGCAAGACGCACTGGCCCCAGACGACCGGTCCGTGAAATGACCCTTCCGAGCGACCCGGAGCGGGCGACCTTGGAAAAGTGAAACCNAGATCACGTGATCTTCCCGCGTAGAGGACCCAGGTCCCACGGGGGGCGGCGGTGAATCGCCCCCTCTTGTGGCCGCGCTTCCGCCGAAAAGTGAAACCNAGATCACGTGATCTCGGCGTCGCGCTGCCGCCTCACAAAGCCCGGGCAGCCGCCTCATTGCGCGCAGGGATGAAAAGTGAAACCNAGATCACGTGATCTTCGCTGCTGCGGCGCCCAGGTCTTTGCCTCCGCGTCACTTTCTCCTCATC
>CXADR_CXADR_Chr21_18885223
CAAACTATGTAAGCTTATAGACTACATGAAAAGTGAAACCNAGATCACGTGATCTGTAAGTGGAAGCTAATTAAAACTACGTGCCAGGCAGGGTGCCAAGCATTTTTTGTGCATTATCTCATTTAACTTTCATAGCAACCCCGAAGTAGGTGCCATTTCTATGAAACCTGCCCAGTTACTGCCCCACTCCGCGGAATAAGAAAAGTGAAACCNAGATCACGTGATCTTTCATTTCTGTTATGGAACTGTCGCGGCACTACAAAGTCTCTATGTAGTTATAAATAAACGTTATCTGGAAGAGCAGCCGACAACAACTTTCAAGATCTCCAATTCCCCGACCCCACACTCCAACTGACGCCGAAAAGTGAAACCNAGATCACGTGATCTCAAAGCTCACTCACTAATATTGGATAATAGTTGTCTGCCTACCTCAGCCTCCGGAGTAGCTGGGACTATAGCGTCTTACTAGCCAGCTTCAGGGCTAGAATAGCCTTTCTGTGCAAGTGGAAAAAACCTCAGAAAAGTGAAACCNAGATCACGTGATCTGGGCTCTATCCCTACCAGAGATGGAGAAAAGCCCTCTCGCGCTTTTTATGTCAGCCAGAGCGGCTCGTTAAGAGAGCGAAGGCCAGGGGCTGCACAGGTCGCATCCCGTGAGCATGAGGTCAGAGAACCTGCCCCTGGGGCGAAAAGTGAAACCNAGATCACGTGATCTCAGGCGGGGCGGAGGGTAGGAGCCGCCCTAGTGGCGGCCCCTGGGAGTGTCCCGTGCCTCGCCTTAAAGGAGGGCGCCAACGCAATTTCAGTATGTGGGAGACGGGCTGCCCCACCCCCGCGCGCAAAACCCTGGTTTAGCTTAAGGGATGGGAAAAGTGAAACCNAGATCACGTGATCTCGTGGGAGGCGGCCGCCCGCGACCTACGACGCCGCGCGCCGGGAGGCTGAGAGTTCGGCGCCGGGAGGGTCCCGGGGACAGAAGAGCGCCTCGCCCGGTTGCCAA
>RIPK4_RIPK4_Chr21_43187249
ACCCTCTCCTTTAGCTCCGCCCTCCTGTCTTCATTATTAGAAAAGTGAAACCNAGATCACGTGATCTCTCACCGTTGCGTCTCAGGAATGAGTGAGTGTTTTCTGAGGTGTGGACGCGTGCGTGATCTGTGATGCACTTCGGCCTCTAACCCAAATATCCTTCCAAGGAAAAGTGAAACCNAGATCACGTGATCTAAAAAAAATCTTTCCTTTTCAAACCATCTGTTCTACCTGTAAAAAGAGGCTGTTATTTAGGAAAGGATGAGGGAACTCTTGCATTTGAAATGGACTTTAGATTTGCTGTTGGGTAAGAAAAGTGAAACCNAGATCACGTGATCTGAAACTCGTGTAAAAAAGCAAGACGTGAACCTGCAGGGAATTAGACTAACGAGTGAAGAAAGCCAATTTCAAAAAATTAGGCGCTGTATGATTCCTGTATCTAAACATAACATTTCTGAAATAAGAAAAGTGAAACCNAGATCACGTGATCTGTGATGCCAGGGCTCCGGGGTGCGGCTGTAAAATCGCCACAGGAGTGGCCAGGTGGGGGTGGATACGGGAAGGTACACAGATGATTACATTGTGTAAAACTAATACATGCGAAAAGTGAAACCNAGATCACGTGATCTGAATAAGATCGGTGACTGTATCAAAGTCAATATCCTGGTTGTGAGATTGGACTTTTTTTTTTGGCAAAGTTTTGCAAAGTGGTAACACTGGGGGAAACTAGGCAAAGTGAATGGAAAAGTGAAACCNAGATCACGTGATCTATTAAGGAAAAAAAAAAAGCAAAGAAAAGCAGGGCAGCTGATGCGCACGTCGAGACCCGTGAGAAGCGTGAGAAGCTCTGCTCACCCAGGGGAGAGCGCAGTGGAAAAGTGAAACCNAGATCACGTGATCTGTCACCGGGCGCTGGCAGAGAGGGCGCCCGGGGGGCGGGTAAGTGGGCGGGGCCTGGGGGCGGGACGACCTACGGAAGTGACGTAACAGGGCGGAGCGC
>IFNAR2_IFNAR2_Chr21_34602199
TATTAACATTTCCATTTTAGTAGCTGTAATGTTGAAAAGTGAAACCNAGATCACGTGATCTCTGCCTCATAGTCTATTTTGGTTTTGGATTTTCTTTTTTTTTTCGTTTTTCTTGAGACAGAGTTTCGCTCTTGTCTCCCAGGCTGGAGTGCAATGGTGCAATCTCAACTCACTGCAACCTCCACCTCCCAGAAAAGTGAAACCNAGATCACGTGATCTCCCAAGTAACTGGGATTACAGGCGCCCGCCACCACGCCCAGCTAATTTTTGTATTTTTAGTACAGACAGGGTTTCACCATGTTGGTCAGGCTGGGTCTTGAAGTCCTGACCTCAGATGGTCCATCTGCCTTGGCCTCCCAAAGGAAAAGTGAAACCNAGATCACGTGATCTTCCCGGCCTCATAGTCTATTTTAGAAGTTGACAGGCTATAAATAACAAGCAGACAAATTAATGAAGAACATCTGTCTTTCTGCCTATCCCGAAACACGTTGATCAGTGGGGGGTCGAGGGAAGGGTAGGAGTATGGAAAAGTGAAACCNAGATCACGTGATCTAATCTACAACGGATAATGTTGTAGATATTTACAACATTTACTCAATGGTAGGTATTTTTATCCTCGTTTTACTAGTTGGAGAATTATATCATGCAGGTTTATACAATTAACAAGTGGGGGAGCCAGGAGAGAACCCATTCACTCTTTAGAAAAGTGAAACCNAGATCACGTGATCTCATCTTTGGGTGTCTTCTAAATGCCAGGCACTATTCTAACCCCTAAGGATACTTCAGTAAACAAAACAGTCCCAAATTCTTCCCCTATGGAGCTTTCTCGGCGAAGGCGGGATTGGTTAGGAGCTGACAATCGGGAAAAGTGAAACCNAGATCACGTGATCTTTTTTCTATTCTCCTGCCCAGCCCCCGGCCCGGCCTCCGCCTCCGGCCCTGCTCCAGCCCCGCCAGCGGCCCAGGACCCGCCCCTGGCTCCGGCCCCGCCCCTGGCTCC
>LOC284825_LOC284825_Chr21_29420732
CCACCATCTTTAACTTAATTGGAGAGAGACATAGAAAAGTGAAACCNAGATCACGTGATCTGCAAGAAGAAGCAATATGCAGAGAATGTTTTTTTCTCTCTCTCTCTTTCTCTGTGTTTATGTATACATTCATTAATCTATACTTATATACATTAAAATTCAGTTTTTTAAAATAAGTAAGAAAATGGGTGTTTCAGTCAACTAAATATTCTAATTAATTCAATATTTTATCGAAAAGTGAAACCNAGATCACGTGATCTTTTAAAAGTCATAATAATCCCATAAAATTACTTAGATAGTCACTCTTTCTTCCTCATCTTTTGTCTAGGTCACTCCTACCATACTGAACATGAATTTGATAATTTTTTAATCTTATTCACGCACAAGCTTAGATTTGATTCCTTATTTTATATTTATAAACTATTTTGAAAAGTGAAACCNAGATCACGTGATCTATTGAGTTTTATACTACTGTTTTATTTAAGCCCTTTCTTGCAATTACCATCATCCTGCACCAATATAGAAATTTCAGTGTGTTTCCTTCTTCCTTGAGCTCACAATGAGATCTCCTGTTATAGGCTGATGGCTACAGGCATATTTTACTGTCATAATTTTCACAGAACTCGAAAAGTGAAACCNAGATCACGTGATCTAATTATATCAAAAAATTAATCTGATTAGGATGATAATTCACAGTCACATAGTGTTTTGGAATCTTTGTGGTGAAAATAAATTGTTCGTTTAAAACTATTGACTTAGAAGTCGGACTCTATTATTGTGTAATGACTGAAACCAGAAGTAACATTTTTCAATATATCTCTATATAAAGAATAGAAAAGTGAAACCNAGATCACGTGATCTACCCAAATCTCATCTTAAATTGTAACTCCCACAATTCCCACATGTCCTGGGAGGAACCGGGTGGGAGGTGATTGAATTATGGGGGTGGATCTTTCCTACGCTGTTCTCATGACAGTGAATGAGTCTCATGAGATTTGAT
>LIPI_LIPI_Chr21_15579270
CATCTTGTGCCAAGTCACTTAACCCTCTACATGGAAAAGTGAAACCNAGATCACGTGATCTCTATTGTGAAGCTCAAAGAAGGTAACATAAATGTTGATTTGGTCACGTAGAAAGCAATATAAATTAGGTTAGAATAATCCACTGTGTTTTTTTCCGTGTTCATTTTCTCTTTAATTCTTTTAGATAATTTCCAGATGTAGAAAAGTGAAACCNAGATCACGTGATCTACCATATGAGAATTCTCTGGGTTACCCACTTAAAAAAATGCAGATATATCTACCAAATCAGAATCTCTGGGGTTGGCCCCAGGAAATTACATTCTGAAAATTCTGATGTACCCAGTCATTTTTTTTTGAAAAGTGAAACCNAGATCACGTGATCTATTCCTGGTATAAAGACTTGTTAGACACCTACTTTATTTTGCTTGTGTAGTCAGATTCATTTTCAGCAGCTTTCCTAACATTTGCATAAATGAGTTGCTGACTATCTTGTTTTTTCATTAAAAAATTAATTGACATAGTTGTGCGAAAAGTGAAACCNAGATCACGTGATCTTTTGATAGATATAATGCATAGTGATCATATCAAAGTAATTAGTGTATTGATATCTCAAACAGTTACCATTTCTTTATGTTGGGAACACTCAATATCCTCCTAGCTATTTGAAACTATGTATTATTGTTAACTATAGTCATTCTACGCGAAAAGTGAAACCNAGATCACGTGATCTCTATCTAGCTATAATTTTGTATTCTTTCTAAATGTGTGTTTTGATTGCTTCACAACTACATAATTAAAGCTATATTTGCCTTTTATTTTGCTTTCTGCCACTAGCATTCAGGGATTTTAACATTTTACCTACGAAAAGTGAAACCNAGATCACGTGATCTCATAGAAGCCACTGTCTTCGTAGCATAAAGTGGGTCAATTGTTTCGTACTTGGAATTCTGCTGGCCCAAAAGGGTCTTCCTTCTTATTATACATGAATAAACAAAGAGCT
>KCNJ15_KCNJ15_Chr21_39601836
TAGGGGCGTATGGTCTATGCTAAGAGACCTGTGGCCGAAAAGTGAAACCNAGATCACGTGATCTCTTTTAGAACTGCCTCTTTCACATGCATTCACACACTTCCCTGCTCCCCATTCCTTTTCTCTGGGTGGGGTGTAGGTTTCATCCGACTTTGTGAGCCACTCCCACATCCTGGGTCAGAAAAGTGAAACCNAGATCACGTGATCTTCAGGCTCCCCTTCTGTCCTTATGGGATGGGTCCTGTCTTGGGCCCCAAACCTTACCACAGTCCTGTGGCGCACTATCCCTGAAATCATCCTGTAATCCCTTGGATTCTGTTGCGAAAAGTGAAACCNAGATCACGTGATCTAAGAACCAATCCCTTCTCTGGGTTTAAGTTCCCCGATGGCATGCCTGAGGTCACAGGTCTCCCCCAGCTCAGGGCCCCAGACCCACAGGCAAAGGAGACAGCAGAAAAGTGAAACCNAGATCACGTGATCTCACCAAAATATTGCAGGAATGAGGAGACTGGAGAGACTACTGGGTGGAACAGGAGGATTTTATTGAGTGTGCTCAGGCCCAGCAGATTAACAACCAAAGGCTGAGTCCTGAACAAAGGCAGGGAAAAGTGAAACCNAGATCACGTGATCTGGGGTTGGCTAGTTTGAAACAAGCTTACAGTGGTGCAAAACGCAGTGGCGTGAAAGCAGGTAACAAAGGCAGTTTATCAAACAGTGGCAGGCCTGTAACTCAGGCTTGAAAAGTGAAACCNAGATCACGTGATCTTGCGGCCCAGGTGGCTGTAATCTAGGCTTGCTCAAGCTTATCTTGTGTCCTTCACTGTGTCACCCGGATGGAAAGCAGGAACTTACAGAAACCAGCCACAGAAAACAGGAATTTGCAAACTTAGAAAAGTGAAACCNAGATCACGTGATCTGGGGTTGGGTGGGGGGTCGGGGTCTCGAGTTGCCTAAAGGAGAAAAATTTGTTTTTCCTCTTTTTAACTTTTGCTTCAATACC
>RIPPLY3_RIPPLY3_Chr21_38378862
AACATCCATCACAGTAACTTAAATTATATAAAGTAACGAAAAGTGAAACCNAGATCACGTGATCTGGCCCTCCAGCGCCTTCGGTGTTCTGTCGCAGTGCTCTACGTGTGAAAGAAAAGTGAAACCNAGATCACGTGATCTGGTGATGGTGGCAGCGGCGCTCCAGCGACGCCCGGGGAAGTGTCCCCAGGGTCGGGCAAGGTCGCTTGAAAAGTGAAACCNAGATCACGTGATCTTGGCTGGGGCTAACCGAAGGAGAAGCCCGCCGCTCCAGGCTTTATTAAAAATTCGGAAAAGTGAAACCNAGATCACGTGATCTAAGGGTGCGCTCGTAGCACCCCTCTTGCTCGGTTCCATTCCTGGCCTTCTGTCTCCTGGAAGGGTCGGAAAAGTGAAACCNAGATCACGTGATCTGGGTTCGAGCCCTGGCGTCGGGGCGTCCGGGAGCCCACTGTCCAGCACCGAAGGCAAGGCCGGTGCAGAAAAGTGAAACCNAGATCACGTGATCTCCGAAGACCCGCTGCCGCTCTAAGGCGGTGGAAGCGAGATTCTCCGGAAACCCAGGGAATCCGATGCTCGGAAAAGTGAAACCNAGATCACGTGATCTACCACAGAGGGACGGAGAAGCCGGGACTCCTCACATCCCACATCCGGCAGGGGAAGCCCAGCGAAAAGTGAAACCNAGATCACGTGATCTAGGGAGTGCGCCCGACGGAAACGCCCCTAGCCCGCGGGCCTCGCTTGAAAAGTGAAACCNAGATCACGTGATCTCGCTGTCTCCAGCCCGAGCTCGTGGCCCCAATCCCTGGTACCTCCATCCTCTGGTCACCCCTTCTCTGGTGCGAAAAGTGAAACCNAGATCACGTGATCTCCCACCCTTGCCCGGGCCTGCCGGACCCCCCTCCTTGACACCCGGCGCCACGAAAAGTGAAACCNAGATCACGTGATCTATCCCCGGCTCCCTGGTCCCCTCCCGGAACTTCTCTGGTCCCCTCCGCTC
>SCAF4_SCAF4_Chr21_33104431
CCTCTTTATGGTCTCACTCTCCTCTCTCAGTCCACCTTGGAAAAGTGAAACCNAGATCACGTGATCTGGGGAGGTGATGGTGGCAGTCCTCATCAGGCTCTGCAGGCCTCTCCTCCCTCCAGATGTAGCCTGGACTTCCTGTCGGAGGCGCATCTTTCTCGTTTCCCAGGGCCTGTGCCCTAACACTAAGCATGCTTTGGTAAGTATCTGCTCAGTTGTCTGTCCTCTCCACTAAACTGTGCTGTTTTCAGGCAAAACAATTATCGTTTATTTCCATGTCTCCAACACTAGGCAGACAGTAGGTACTCAAGGAAAGTGATCAACATAAAGAGTTTTGGCCAAAAATGAAACAACTTGGTTTGAGGAATCAGGAAAAGTGAAACCNAGATCACGTGATCTGTGGCACAAGGCTGCACAGGGGTTCCTTAAGGCCTGCGTGGATATCCAGTGCCTGAACGTCTTTCTCGGTGTTTTCGCTCGCGCAGAATTAACCTGCACAACTACAGCGGACACACAGCTGCACTGGCATTGGCAGAAGCTTTTTTTCTTTTCCCCAGCAGAGCGCACGAGGGCCTGCAAAGGCACGCCCAGAGAGCCGAGGTTAAATCCTGCGCCCTTTGTTCGCGGCAGCCGAGAGCCAGCGGCTCAGTGCCCGCCGCCCCCGCCGGGTGCAGGGCCGGTTAGGGCCGAGCGAAAAGTGAAACCNAGATCACGTGATCTCGCGTCGAGCGGAGCGCGCGTGCGCCAGGGCTTGCTCTGGGTCACCCTCGCAGCCCTGGGATCCCGCGCTCTGCAAGGCCGTCTCCCCGGCCCGCGGCCGCGGCCGCCGCCGCCGCCGGCGGGAAAGCGCCCAGCGTCCCGGCGTCACGCGCCAGCAGCCCTGCACGCGGGGCGGTGCAGGGCGGCGCAGGGCGGGACGAGGCGGGGAGGGGGCGGGGCCAGCGCGACGGGGCGGGGCGAACGCCGGGCACAGGAAGCGCCGGGAGGCCTGAGCCGTCCC
>MIR6815_MIR6815_Chr21_46898179
GCGGCCTGAGGCTGGGGATCTGACAGTGTCCAGGAAAAGTGAAACCNAGATCACGTGATCTCTGCCGGGGCCGTCTGGGGTGCCGAGAGCAGAGCTGGGGCCACCCGGGGGGCGTGACCGTGGCCACCTCTGCTTCTCTTCCCAGCTCAGACACTTCCTGGCTCAGATTCTGTCTCCACGTGGGACGGGAGTGTCCGGACCCCTGGGGGCCGCGTGAAAGAGGTAAGGCCACCTCCCTGTGCTCCTGAACCATTCTGAACCAGAGCACCTGTGGCCTTTTGGGCCACTCACTGGTGAGCCCTGATGAAGCCCCTCTGTGCCCGTGCCTCCTTTGTGCCCAGCACTCGGTGCCAGCATGCGAAAAGTGAAACCNAGATCACGTGATCTCAGCCCAGCCTGGGACTCTGGAGGGCGCAGCGGGACACGTGGGCAGGGTGTGTGGGGCCCCACCCCAGCCCGAGCCCTGTGTTCTGTTTATTCCCAGGGCGGCCTGAAGGGGCAGAAAGGGGAGCCAGGTGTTCCGGGCCCACCTGGCCGGGCAGGCCCCCCAGGATCCCCATGCCTACCTGGTCCCCCGGGTCTCCCGTGCCCAGTGAGTCCCCTGGGTCCTGCAGGCCCAGCGTTGCAAACTGTCCCCGGACCACAAGGACCCCCAGGGCCTCCGGGGAGGGACGGCACCCCTGGAAGGGACGGCGAGCCGGTGAGGAAAAGTGAAACCNAGATCACGTGATCTTCTGGAGGGTGGGGGCTTGGGTAGGAGGGGGAGAGGCTGCGGCCGACATGGGAGTGAGCTGAGCTGGGATCGGGGCAGGTCAGCAGCCTCCTTAGGCCCACCGTTGCTCGGGGTTGGTGCTGGAAGGTGGTCAGACGTGGGAGGCGGAGCTGCTCAGACACAGCCCTTGTGGGTGTGAGGAGGCTCCTGGCGCGGGTGCGAGGACATCGGGGGAAGGCGTCTGCCGCCTCGTGGGGACTTGGAGCGTGGGGTGCATTTCCATGTAGA
>CSTB_CSTB_Chr21_45196256
GCGGAGCTTGCAGTGAGCCGAGATTGCGGAAAAGTGAAACCNAGATCACGTGATCTCCAGACTCCGTCTCAAAAAAAAAAAAAAAAAGGCCGGGCGCAGTGGCTCACACCTGTAATCCCAGCACTTTGGGAGGCCAAGGCGGGTGGATCACAAGGTCAGGAGATCGAGACCATCCTGGCTAACACAGTGAAACCCCGTCTCTACTAAAAATACAAAAATTAGCCAGGTGAAAAGTGAAACCNAGATCACGTGATCTACTCGGGAGGCTGAGGCAGGAGAATGGCGTGAACCCGGGAGGCGGAGCCTGCAGTAAGCCGAGATCGCGCCACTGCACTCCAGCCTGGGAGACAGAGCGAGACTCCGTCTCAAAAAAAAAAAAAAAAAAAAAAAAAGAAAAGAAAAGGAAAGAAAGAAAAGAAATCCTGAAAAGTGAAACCNAGATCACGTGATCTCCTTCTTCTCATCCCTCTGATCTACCCCCTGCCCCCACCCAGCCTGGAGCGCGTGGGCGCCGTCTCCCCCTCCCTGGGCCCCTCTGTCCACCCCCTTCAGCCTTCAGTGTTCTCGGTCACAAGCGGTGATGTCCACTGCAGCCCGCACACCTGCTCCCGCGGGGCCGGGACCCCTGACCCCTGAAAAGTGAAACCNAGATCACGTGATCTCCTCGTGCGCGGCCCGGACCCCGCCACCCTGCAGGATTGCGCCTACTCCGACTGCCCCTTCCCTATCGTCCCACCCTGCGCGCCCAACCCACCGGCGACACCCGGCCGCGCCCCCGCCCCGGTCCGTGTGACTCGGCGCCCGGAAAGACGATACCAGCGAAAAGTGAAACCNAGATCACGTGATCTCCAGCGCTGGGCGCGGAGACCCAGCCTGCGGCGAGTGGTGGCCAGGTTCCCCGCCCCGCGCCCCGCCCCGCGCCCCGCCCCGCGCGTCCCTTCTTGCGGGGCCACCGCGACCCCGCAGGGGACTCCGAAGCCAAAGTGCCTCCTCCCCGCCC
>PAXBP1_PAXBP1_Chr21_34144169
CACTCTACCGAATACCCTTTTAATTTCGAAACATCAAAAGAAAAGTGAAACCNAGATCACGTGATCTAAGGAAAAACTTCTAGTTCGGTGATGAGATAGGGAAAGCCGGTGAGTTCAACCTTAGGCGAAAAGTGAAACCNAGATCACGTGATCTGAGGGCTTTGTCACGCAAGTCTGAGAACTGTCACAACCTTCCCCACCCCCTGCTCTATTTTCCTTCCACTTGTTTCTGAAACTCAGAAAAGTGAAACCNAGATCACGTGATCTAATTGCTTGCAAACTTGGCATTCTTTAGAAAACACGGAAACACTTTTGCTTTCCTTGTTCCTGAAAGACTGGAAAAGTGAAACCNAGATCACGTGATCTATTGTATCATAACTGAAATTCAATGTCTTTGAAGTAACATTGTACCATAAATGAAATTCAATGTCTTTGAGAAAAGTGAAACCNAGATCACGTGATCTATGTCTTTCTAAGAGCTCTGTAGCTATAAAGCTGTAGAAATACAAAGTATTACTCAAGGAAAAGTGAAACCNAGATCACGTGATCTCTCAGGTCAAAGTTTGGAGAGGACTATTCCACCTACTAGATCACACTTTCCTTCCCGAAAGCCGCTTCTCTCTCTGGCGAAAAGTGAAACCNAGATCACGTGATCTTTTGGCGGGAGGCTTCCTCACATTACCGCTCCGCGTAAGTGCGAAGACGCACTGCAGCAGCGCCGTCTGAGGGAGAAAAGTGAAACCNAGATCACGTGATCTCTATGATCCTCTTTGTGACCTGTCAAACAACACCAGAGTTCCATGCTAATAGTACTCCACTCCGGAAAAGTGAAACCNAGATCACGTGATCTCTCGCGAGAGGTGTGGGGCTCTCTCTCTCTCTCTCGCTCTCTCTCTCTCTCTCTCTCTCGCTCTCTCTCTCTGAAAAGTGAAACCNAGATCACGTGATCTCTCTCTCTCTCTCTCTCTCTCTCTCTCTCTCTCTCTCTCTCTCTCTCTCA
>KRTAP13-3_KRTAP13-3_Chr21_31798230
ATTCCTATATCCCACTGTGCTCAGTCTTTGCTTGGGAGAAAAGTGAAACCNAGATCACGTGATCTAAAATGCAGTGTTAACTTTTAGAACACAGCAGGTAGGACCACTGGTTATTTAAGCCTCCTGTAATTTAAGATCCGAGATGAGAATTCTCCAGGCTGCCACACATATGAATGAGAATCTCTTAGGACCATGGGCCTCATATTAGATGCATTGAATCTAAAATTCATTTATTTTTTTCTGTCATTTCAATGGTGTGTGTTTATTTAACACTTTAGAAAAGTGAAACCNAGATCACGTGATCTTTTCATTTGTGATTGTCTCAGTTCCATCCCTTGCTGTCACCATGTCTCCAAATAATTGTCCAGGTTTCCTTCTGGTCATAGGCATCAATGTTATTCAATTTGTCTTGGCTCATACTTTTCCCTCTACACTGGATGTGAGACACAGTGAGTAACAGTACATAATAGATGAAGGAAACTTTTGTGGAATGAGAAAGGATGGTGACATGTAGGTTTAGTTTTGAAAAGTGAAACCNAGATCACGTGATCTGTGTCTCTAATCCATTGACAAAAAAGACATGTAACTTTATCTCATTTCTCACTGTTTAGGGAAAATTATTGCCCATAACAGCCAATAACAAGACACATGAAAATTATGCTAGGAGGAAAAGGAGGTGCTTTCCTAGACATAATAAAATAAATATTAATACGAAACAGTCATAGCATTTCTGGCATAAGTGCAGTTCATTGGCTTTGTGCTATAACACCAAAATTATGAAAAGTGAAACCNAGATCACGTGATCTGTATTCAAATGCAATTACAGGCAAGATTGCTGAGCTACACATATGTAAATGAGGGAGCACAAAAATGTGAGGGATGACTCTGCTGTGCACCACACCTATTGCTGAGAGGATATAAATGACACTGTCCAGGATGCCACGTTAAAACTCAGAATCTTCCCAGGTACACTCAGCTGAACTCACATCTTCCCGTCAAC
>PKNOX1_PKNOX1_Chr21_44394619
GGGGGCCCACAGAGCTGCCCGAAAAGTGAAACCNAGATCACGTGATCTCTGATGGCCTTCGGTGGGCCACTGCATAAATGGATGTTTCTGCAGTATTGAAGGCCAGTCAGGCAAACCGTGTGCTTTCCTACGCAGTGGGGAATGTGTCGCCCTTTCCTTACATCTTGGAGACCAAAGCCACCATCTGCACTTGTGGGTACATTGTGGCAGTGGTCGGTTAGGGTGGTCTGAAAAGTGAAACCNAGATCACGTGATCTGTGGGCGTCCCCTAAGGCAGGTGCCCTTTACCTGGAGGCCGCATTGGTCACCTAGACCCGCAAGGCTCACCTGGGCCGGAAGGTGTGGTCAAGCGAGGCCAAGTAGCCCAGAGGCCACCCCTAAGCACCTGTGGACATCATGAGTCCTTGCTGGGGTCCTCACAGAGGGAAGACAGGAAAAGTGAAACCNAGATCACGTGATCTCACTCGCGCTGCCGCAGGGGGGGAGGCACGTGAGCATCCACTGTGCCGCCCAGGACGGGCCCACCCGGGCTCCAGAGCCTGGGGAGGAAGGCTGCGAGGCTCCCACGGGCTTACATTCAAACCGGGCACACACAGAACGGAGGCCTTCGGCTACGGGACGCCCGGCGGTGGGGGAAAAGTGAAACCNAGATCACGTGATCTCCTGCTCGAGGCAAATGGTTTCGCCCGGCTACACACACCTCTCCTGGGCGGCAACCGAGGGCGCGGAGGGGGCAAGACGTGCGCTGAGGCCACGCCCCTACTGCATAGTCATAAGGCGGGAGGCTCTGCCTTCGGGGCGGGGCAGACAGCTCCTCGCGCTCGGGCGCGGCCGAAAAGTGAAACCNAGATCACGTGATCTCGGGCGGGGCTGGAGGCGGGGCCGGCCACCGCCCGGTTCCCGCCCTCGCTCTCCTCCCCCAGCGATCAGGCCCCGCCCCGCGCCCGCCGCCGCGCAGGGAGGGGCGGGGCCCGTCTCCGGCAGGCCCCGCCCCCTCTCT
>FTCD_FTCD_Chr21_47575481
GACTTTGTCTCAAAAAAAAAAAAAAGAGAAGAAAAGTGAAACCNAGATCACGTGATCTGGCTGAACGTGGAGACAGGAGTTCTCCCTTCTGAGCACGGCCCTGGTGCCGCTGACTTCGTGGGGAGCCTGTAGTCAGGGGAGCAGCAGCTGGGGAGAGCTGGGGTCTCGAAAAGTGAAACCNAGATCACGTGATCTCGTCTCGTGTGTATCTGCACTCTCACACGCGTGTTCCCCTGCCCTGCGCTCACATGTATCTGCACTCACTCTCACATGCTTGCTTCCCCTGCCCCATGCTCACGTGTACGAAAAGTGAAACCNAGATCACGTGATCTCCCACACTCACATGTATCCTCGCTCACTCTCACACGTGTTCCCCTGTCCTGTGCTCACATGTATCCACGCTCTCACACATGTGCTCCCCTGCCTTGTGCTCACGTGTATCTGCACTCTCACGTGTTGAAAAGTGAAACCNAGATCACGTGATCTACTCACTCTCACACGCGTGCTCCCCTGCACTCTCCTGTCTGAGCTGAGCTGACCTCAGTTGGGTGCTGCGAGCCAGGGCCTCATGCTGGCCTCTCGCCCTCCACAGCCCCAGGAAAAGTGAAACCNAGATCACGTGATCTAGGCCCCACGGGCTGCCTGGAAGGCCTCCCAGAAGGCAGCACAGGGTCACGAGGGTCACCCGCAGTGGCACAGGGAGGCCTCGTCACGACAGGATTCCAGCCAGGCGAAAAGTGAAACCNAGATCACGTGATCTACATGCCCCTTCACCCTGGCATGTGCTTCTTTTCCGGGAACCCACACTCTGGCTGAGTGGAGCCATCCCCTCTGGGTCAACAGCACCCGGGGTGGCTCTGCAGCACCCCACTCCGCGGAAAAGTGAAACCNAGATCACGTGATCTCCTTGTGCCTTGCTGGTTAATGAGAAGCCGGTGGGGAGGTGCTGCCGGTGAGCGTATAAAGGCCCTGGCGGCGGCTGCGGAGCACTGGCCCTGTC
>MIR3156-3_MIR3156-3_Chr21_14778781
GCTAAAATTAAAGCACATGGAATTTTAGGATTTTTAGAAAAGTGAAACCNAGATCACGTGATCTTCATATTTTAAACTCTATTTAATATCCTGGAAAAATTGTTGTTCACATGGAGAATCTGAAACTCAAAGTGACTTATTTAAATACAAGAGGTAGCAGAAGTAATATTTAAACTCATTTCAAAGGAAAAGTGAAACCNAGATCACGTGATCTGTAAGTGAGTGTTTGAATAATAGAAAGGAAAAGGGGATGGATCTGATTAAACAAATGGAAAGGGATAAGAATGGAATTAGCTGGAGAACCCAGTGGAAGTAGATAAGAATGGAATTATCAGGGAAAGGCCAAGTTTGAAGAGAAACAATCCCAGAAAAGTGAAACCNAGATCACGTGATCTCCAAAGAGATCAGAATATTGGATCTTATGACGTTTGATGAAGATAAATTAGAGGACCAAAAACACAGAAGACATTGGGAGTTATCTAGAAAGGCATACTAAAATAGGGTTCAAAGAAGTCCTGAAGAAAAGTGAAACCNAGATCACGTGATCTTTGGAGGAATGGGCAAACTTCAAGATTTCTATTGAAAGATTTAGAAAAAAAGACCAACTCAGAAAAGTCTCCACAATCAGAATAGAAATGTCCTATTCTGTTCTTTCACCCCAAATCTCACAGGAGTGGCTTAGAGCCCCTTGAGTGCTGAAAAGTGAAACCNAGATCACGTGATCTGATCTGTGGCCTAAGGCAGGTGTCCCCTCCCGTTTGCCTCTTCTTCCAAGCCTCTGATGTCCTACCCATGTACATGTAAAGCAGGGGGAAGATTGGCTGTCAAATTAGTCATGGAGCTTCAGTTGGGTTTTTGGTAGAAAAGTGAAACCNAGATCACGTGATCTTTCAGGAACAGGTAAATACAGAGCTTATTGGTTGGTCATTGAGTTTATCTTTTCAGTAATCTGTGCTTAGATGAGCTAAATGTTTAAAGGTTGGAGACTGCCATGAAGCTC
>APP_APP_Chr21_27543138
AATGCTACTTCAGGTCAAGAGCAGGGGATATATGAAAAGTGAAACCNAGATCACGTGATCTTCTGGACACTAACTGGACAGTGGACGGTTTGTGTTTAATCCAGGAGAAAGTGGCATGGCAGAAGGTTCATTTCTATAATTCAGGACAGACACAATGAAGAACAAGGGCAGCGTTTGAGGTCAGAAGTCCTCATTTACGGGGGTCGAATACGAATGATCTCTCCTAATTTTTCCTTCTTCCCCAACTCAGATGGATGTTACATCCCTGCTTAACAACAAAAAAAGACCCCCCGCCCCGCAAAATCCACACTGACCACCCCCTTTAACAAAACAAAACCAAAAACAAACAAAAATATAAGAAAGAAACAAAACCCAAGCCCAGAACCCTGCTTTCAAGAAGAAGTAAATGGGTTGGCCGCTTCTTTGCCAGGTCCTGCGCCTTGCTCCTTTGGTTCGTTCTAAAGATAGAAATTCCAGGTTGCTCGTGCCTGCTTTTGACGTTGGGGGTTAAAAAATGAGGTTTTGCGAAAAGTGAAACCNAGATCACGTGATCTTCCTTTAAGCTTCACTCGTTCTCATTCTCTTCCAGAAACGCCTGCCCCACCTCTCCAAACCGAGAGAAAAAACGAAATGCGGATAAAAACGCACCCTAGCAGCAGTCCTTTATACGACACCCCCGGGAGGCCTGCGGGGTCGGATGATTCAAGCTCACGGGGACGAGCAGGAGCGCTCTCGACTTTTCTAGAGCCTCAGCGTCCTAGGACTCACCTTTCCCTGATCCTGCACCGTCCCTCTCCTGGCCCCAGACTCTCCCTCCCACTGTTCACGAAGCCCAGGTGGGCCGTCGGCCGGGGAGCGGAGGGGGCGCGTGGGGTGCAGGCGGCGCCAAGGGCGCGTGCACCTGTGGGCGCGGGGCGCGAGGGCCCCTCCCGGCGCGAGCGGGCGCAGTTCCCCGGCGGCGCCGCTAGGGGTCTCTCTCGGGTGCCGAGCGGGGTGGGCC
>KRTAP19-2_KRTAP19-2_Chr21_31859667
GAAAATTAAAGTAGTTTTATATTATGTCTACATACATGAAAAGTGAAACCNAGATCACGTGATCTCTGATAAGAAAATTTATTTATTCAAAAACTTCCTTTTCTTTTGAAGAAAAGTGAAACCNAGATCACGTGATCTATAAAAATATTTGATATTTGAAGGCTTTACTAGATTTAAAAGTTTTAAACTTGATCGGAAAAGTGAAACCNAGATCACGTGATCTTAGAACAATCTAAGGAATGGTGTAAAAATGAGAAATGAGAAAACATTTAATAAAAACACAGTGGAAAAGTGAAACCNAGATCACGTGATCTTGATGAAGAATTTAGGATTTTTTAAAAATTGTGTAACTTTGAAGATGCAGACTGAAAAGTGAAACCNAGATCACGTGATCTTGGGCGCAGTGGCGCAAGCCTGTAATGCCAGCACTTTGGGAAGCCAGAAAAGTGAAACCNAGATCACGTGATCTTTCGAGACCAGCCTGGCCAACATGGTGAAACCCTGTCTCTACTAAAAATATAGAAAAGTGAAACCNAGATCACGTGATCTCTGTAATCCCAGCTACTCAGGAGGCTGGGGCAGGAGAATCACTTGAACCCAGGAGGTGGAGTTTATAGGAAAAGTGAAACCNAGATCACGTGATCTGCCTGGGTGACAAGAGCAAGACTCCATCTTAAAAAAAAAATGTAATAAGTTCAAGGGAAAAGTGAAACCNAGATCACGTGATCTCAAAGATTTTAATGAGTTTGTGTCTCTCCTTGTGCTAAGAAAAGTGAAACCNAGATCACGTGATCTGATAAATAAATTGGGATGCTGCAAAAGGATGGCCACATGTTTATCACATGTTCTGCTCAGGGTATATAAGCGAAAAGTGAAACCNAGATCACGTGATCTAGGACCTTGCCTGGGACAGCAAACCCAACTCACTATCTCTGACACCGTGAGCTGAAAAGTGAAACCNAGATCACGTGATCTCTATGGCTGTGGAGGCTTTGGTGGC
>TSPEAR-AS2_TSPEAR-AS2_Chr21_45937097
CCAGGGCTTTCAGAATGAGGCTGTCAGGAAAAGTGAAACCNAGATCACGTGATCTGGGCAGTGGCCAGGGCTGCCAGGCCTTGTTTATCTGGGAGCGCCAGGCTGCCTGCCTGCACCTGGTCTGGGCACCTGAAGGCAGAAAAGTGAAACCNAGATCACGTGATCTACTGTCCTCCTCAGTGGGTGCTGCTGGGAGCTCCTCTGATTCCTGGTGGGCGGCTTCTGGCCTCGCCTCTTCACCCACGGTGTAGAAAAGTGAAACCNAGATCACGTGATCTGCTCTCCTTCTCCCCTCCCCCAAGCAGCCTGGGTTGTACCTCCACTAATAAACACCAACACCCGCGCCCAGGGTGGGTTCGGCCACGGGAAAAGTGAAACCNAGATCACGTGATCTCAGCTTCGTGTGGTCCTGACCTTACGGTAATGTCAGCCCCCAGAGCCAGGGGCCGGGCTATGGCACCACCCACCCAGGCGATTTCTAGAAAAGTGAAACCNAGATCACGTGATCTGGGGCAGTCCCCCATGCCAGGCAAACATTCTCCTTTCATGCTTAAAATCACAGGACGGGTTCACCTGCTTCGTCCTTGAAAAGTGAAACCNAGATCACGTGATCTCAACAAGTTTCTAGTTGTCCCCTCCTGGGTATGGCCCTCCCCTCCTTCCTTCCCAGAGGAAGAAAACACACCAGCTCTGCGAAAAGTGAAACCNAGATCACGTGATCTTTCCCATCGCAGGAGCCCCTCGCTCCTGCACCCTGGGGCTTTCGGTCCTGTCCCACCTCAGCGGCTGCTGCACAGGAAGGCCGTCCTGGGAAAAGTGAAACCNAGATCACGTGATCTACTCCTGCAGTCTGTGCTTCTGTCACTCCTTCAGCACGCCATCCCTGGACACACTTTGTGCTCCGTGGACTCCAGAAAAGTGAAACCNAGATCACGTGATCTCCTGACCCCAGACCATCTGGGCTGGCTTCTCTCTAGGACACATACCAGTTCTCATTCCA
>KRTAP7-1_KRTAP7-1_Chr21_32202051
TCCTTAAATATAACTGGTATTTCATAATGGAAAAGTGAAACCNAGATCACGTGATCTGAGTCAGTAAGAAGCAAGTGTGGTATAACATGACTCTGAAATTGAGCATCATCCCACTCAGCGCCAGTGTGGCAACTCCAGAAAGACGAAAAGTGAAACCNAGATCACGTGATCTAGCAAACATGGTATGTTCTCCATGAAAAAATAAAATATGTATTAACAAACAGAATGCTCATAAATGAAATTGATGAAAATTACGAAAAGTGAAACCNAGATCACGTGATCTTTTGGCACCATTGCAGCCTCTGTAAAAACACCTGGTTGGATAGATTTGTGTAGCAGTGCTTTTTAAAATAAAAAATACATTTTGAGTTGAAAAGTGAAACCNAGATCACGTGATCTTTTAAAGGTAACAATTCAGTGATATTTAGTACATTCCAAATGTTTTGCAACATTGTCTAGTTCCAAGAAAAGTGAAACCNAGATCACGTGATCTCTGTACCCATTAACTAGTTGGTATACAATTGTTTTAAAAGGGCACATGGGTGAATTTCAAGAGGTTATAGAATTTCAGTTTGATGTTTGAAAAGTGAAACCNAGATCACGTGATCTATGGCTTTGTCTTGGCTTGAAGTGTTTGCATTCTTGCCAAAGCTTTTTTAGTTTAGCTATGTCAGTTGGGAAGAGTTTATAATCAGAGGAGAAAAGTGAAACCNAGATCACGTGATCTGAACAGTAGTTAAACTATGGGACTCTGATGAAAAGAATTCGATTGCGTGTCAAGCATGGTCACTGGCTTTAAAATAGTAGAAAAGTGAAACCNAGATCACGTGATCTATGAGTCTGTGCATTCCTTATAAGCATTTTATTAGAAAAGAATGAGATTACCTATGCAAATTAGTGGGAAGATGTTTAGACAGATGTGGAAAAGTGAAACCNAGATCACGTGATCTGCCCTGTACGGGAAGAGACCTTCATTAACACTTGGGTAACTTACCCTTCA
>SSR4P1_SSR4P1_Chr21_46493126
CTCCGAGCTCACGCGATCCTGCCGCCTCAGCCTCCCTGGAAAAGTGAAACCNAGATCACGTGATCTTGGCGTTTGCGTTTTGCGGAGGTGGCGTCTCGCGGTGGAAAAGTGAAACCNAGATCACGTGATCTCTCCCTGCAGCGGGCGCTGCCCCCGCCGAGCCCCCGCCGAGCCCCCGCCGAGCCCCCGCCGGAAAAGTGAAACCNAGATCACGTGATCTCGCCGAGCCACCCCTGCTTCTCCCTCTCCCGGAGTTGCCTGGGACACGCGGGTCCGAAAAGTGAAACCNAGATCACGTGATCTCTCACTGTAGACTCCGGGAGAACCAGGTCGCGGCCCAGGACCCTGGCTGGACACGGTTCCCGCCGTCGAAAAGTGAAACCNAGATCACGTGATCTGCTGCTCCAGTTACCAACGTTTAGGTGATGGTGGTTTTGGAAAAGTGAAACCNAGATCACGTGATCTTTAGGTTGATAGTAAAAGCATTTTTTTATAGCATATGCAATAGACCTACTCTTCGATTTATCTGAAAAGTGAAACCNAGATCACGTGATCTCAAGAAATGTTTACACAGATGATGATAAGCATATGTAGAAATGCAACGTTTTCACTGACCGGGAAAAGTGAAACCNAGATCACGTGATCTGCACGAAGATAAAGTTTGATAGGCAAACTTGGCAGCTCCTGACCGCGGCGACGAAAAGTGAAACCNAGATCACGTGATCTTGGGCAGAGCCAGGTGTGGACAAGCGGGTGGGTCCCGCACCTGGGTGGGGGAAGCGGAAAAGTGAAACCNAGATCACGTGATCTACTAGCCCTGGCCTCCAAACCTCAGGCGGCCCACTCTGCCCTCGGCCTCTTTCCTCCCGAAAAGTGAAACCNAGATCACGTGATCTCAAGCCAGGGATGGGGTGGCGCACACTGTGATCTCAGCCAGGAAAAGTGAAACCNAGATCACGTGATCTGGTGCGGGTCGCTTGTGTCTCAGAGCTGGAGCTGT
>LOC101927973_LOC101927973_Chr21_29600986
TTAAGAAAATTGTTTTTTCAGTTTGTAAGAAAAGTGAAACCNAGATCACGTGATCTAAGCTTTGATTAGAAATGTAAGAATTTTATATATTATAATTTAATTGCATTATTCTCATAAAACATTACAAGATTGACATTGCATTACCTCACAATTTGTTTTATAAAATTTTAACCTTTGATCTTTAAATTGATATGCTGAGGGGATTAAATAACATTAACAAACTTGGAAAAGTGAAACCNAGATCACGTGATCTACAATAAAATATTGTTTTTTTAAATCAACAAAGTAAAATTCTTAGAAAAATAAGCTTTGCTCTTTAAATATATTTCTGAATTGTATTCCTGTCTGATAACTTTATTTACTAGAGTTGTGGATCTGTAAATGCATGATAAAATGCCAGCTAGTTAGCTTAAATTGCCACTATAAAAATGAAGAAGGAAAAGTGAAACCNAGATCACGTGATCTTTTATAAGCATGTTAAAGTATACAGCATTTGCTGGATAACATTCTTCTCATGGTTCTTAAATTCACTACCAACAAAAAAAGTAACAGCCAAAAGTAATTAACCAAAGAAACACAATTTAAAATTATGTAGAGAGTATGAAAAATCACCAGTATTTTACCTTCATTGATACTTGAAAAGTGAAACCNAGATCACGTGATCTTTACCTCATTTAATCCTCACAAGAGCCATTTGAGGTAGCAACCATTATTACCTTCATGTAACTGAGGAATCTTAGGTTAAGTATTTAGCTGAATGTCAAGCAGTTAGAAAGTGTTATTAACAGATAGGTCCTTTAGCCCCTAGAGAATAAATTCTCTATGTCACTTTCAGAAAAGTGAAACCNAGATCACGTGATCTCACTAAGAGGCAGCATTCAAGGCATTCACCATTCAATAAGCCTTTAATGAAGTCTTCTTTGCATTTATACCAAACTAGGAGATATCCCTGTTTCTAGTTCTCCTCCCTCCCTCTGTCACCTCATCTAATATAGATCAT
>KRTAP19-1_KRTAP19-1_Chr21_31852636
AAATGGAAAGAATGAATGTTGATTTGAGTAAATAGGGAAAAGTGAAACCNAGATCACGTGATCTAACTTTTACCTGGTTATAGTAATGAATTGTGGAGGAAAAGAAGTTGGGTGAAATTTGAAGTGAGATCAGCAAAAGATGCAAGAGGGATGAATTAATGACAAAAGGTAGAGAAAGAGAAACAATTCTGTATGAAGGCAGATTATAATCTTCATTTTTTGGTAACAGTGAGGTTAGAACATATAATGGAGAAGGGACTTGAGATATAAATAGAAAACTCTGGAAAGACCAGATGAGATGGGCTTTTGATCCCTGTAAGAGTCTCTCCACTTATGACTACAATTGTGCTATGTTCTTAAAACAAAACAAATATTTTGTATGCTGTTGTGCAAAGCCCAAAATAAATATAACAATTGTGCATGATCAAAGTTTTAAAAGTCTACAAATTAGGTGACATTTGTTTCTTTCAGGTACATACACAGATGAATCAAATCTTTCTTGCTTCTCACTCTACAAAATATGTGTGTTTTAGAAAAGTGAAACCNAGATCACGTGATCTGACCTTGGCTATTTCTTGAAATTTTGTGGAATCAACTATAACCACGTCCAAAAATGCTAGTGATGAGAATATATTTGAATAGAAATTCAAGAATTTTTAATGTGACTGATGTTAAGTGACTGGTAATAAAGAATTCTATTTAAGGTTTGGTATGTTTTAGACTTTGAAGAAGCAGCAATCCCTTCTAATAAAATTAAAGCAGCAAGCTCAGGGACAACCTAACTAGGTAGCCAAACAAGCTCAGGCAATCTTACTGAGTGTTGTCAGGGGACAATAGATTAACGAGCTGCCTCAGGCAAGTATAATTCATGGAATGACACAAAAAGAGGGGCACATGTTTATCACATGCTCTGACCAGGGTATATAAACCTCCTATACATGCTGGCATTCACACTCAGGATCTTGCCTGAACAACAAACCAACTCACCACTCCTGACACC
>SIM2_SIM2_Chr21_38071432
GCGGGAGCCGGACAGGGGAGGGCAGAGAAAAGTGAAACCNAGATCACGTGATCTAAATGACCCTGAAGGAGAGTCCAGAATGCCCAGTGGCCGCGTCTGCAACGGAGTCTTCTTTCTCCAATTGCCTTCTGCCCCATCACCATGGGCCCCACCTGCGCCACCTGCGCCCACCCTGTGACCCTGGCTCAGCGACCTTGGCGAAAAGTGAAACCNAGATCACGTGATCTAATTCCGGCTGCGCTGAATCGGGCTGCTTTTGCCGCCGCCCCGGCAGTTGGGCCCTGTTTCCGCCGGCGCCCTGGGAGAGGCCTCACCACTCGGCTGGGCTCCCTGGCCCCTCCCTTCCCCTGGCCTGGAAAAGTGAAACCNAGATCACGTGATCTGAGAAGGCGACAATCTCTTTGCACCTTAGTGTTTCGAGGACAGAAAGGGCAGAAGGGTCACTTCGGAGCCACTCGCGCCGTTTTCACGTGTGTGTGTAATGGGGGGAGGGGGGCTCCCGGCTTTCCCCTTTTCAGCTCTTGGACCTGCAGAAAAGTGAAACCNAGATCACGTGATCTGCGCACCCTCGGAAGGCTCGATCCTCCCCGGCAGGGCGCCTGGCCAACGAGTCGCGCCGCCTCCTCTCGGCCGCGCCTGCTGGTGACCTTCCCGAGAGCCACAGGGGCGGCCTCGGCACCCCTCCTTCCGAAAAGTGAAACCNAGATCACGTGATCTCCGGGGTCCGGCGACCGGCGCTCAGGAGCGGGTCCCCGCGGCGCGCCGTGTGCACTCACCGCGACTTCCCCGAACCCGGGAGCGCGCGGGTCTCTCCCGGGAGAGTCCCTGGAGGCAGCGACGCGGAGGCGCGCCTGTGACTGAAAAGTGAAACCNAGATCACGTGATCTATTCGCCGCCCCCGCCCCCGCCGCGGTCCCTCCCCCCTCCCGCTCCCCCCTCCGGGACCCAGGCGGCCAGTGCTCCGCCCGAAGGCGGGTCTGCCATAAACAAACGCGGCTCG
>LOC339622_LOC339622_Chr21_26212863
TAAAAGAATTGTTGAAAACCAAAGATGCAGAGAAAAAGAAAAGTGAAACCNAGATCACGTGATCTAGTAGAGATAGTGTGTCCCGAATTGGTGGGTTCTTGGTCTCGGTGACTTCATGAATGAAGCCGCGGACCCTCGCAGTGTTAACAGTTCTTAAAGATGGTCAGGAGTTTGTTCCTTCAGATGTTCAGATGTGTCCGGAGTTTTTTCCTTCCGTAGTTTGTGGTCTCGCTGACTTGAAAAGTGAAACCNAGATCACGTGATCTGAGTGTTACAGCTCTTAAAGGTGGCGCATCTGGAGTTGTCCGTTCCTTCTGGTGGGTTCATGGTCTCCCTGGCCACAGGAGTGAAGCTGCAGACCTTCGGGGTGAGTGTTACAGCTCATAAAGGGGGCATGGACCCAAAAAGTCAACAGCAGCAAGATTTATTGCAAACAGCGAAAAGTGAAACCNAGATCACGTGATCTGGTGACCCGAGGGGATTGTGCTGCTGCCTCGGTGGCCTGCTTTTATTCCCTTATATGGCCCCACCCGCATCCTGCTGATTGGTCTATTTTACAGAGAGCTGATCGGTCCATTTTGACAGAGTGCTGATTAGTGCGTTTACAAACCTTTAGCTAGACACAGAGTGCCAACTGAAAAGTGAAACCNAGATCACGTGATCTGCAAAGTTCTCCAGGTTCCCACCCAACCCAGAAGCCCAGCCGGCTTCACCTCTCAATAGCGCTCGCCCAGGATTTTACTGCGGCACCTAGTCCAGGCACTCTGGCAGCCCAGAGGGAGCTCGTCCCCCAATCAAGCCCAGCAGGCGCCAGCCTGCCGCGCCGAGTGCGAAAAGTGAAACCNAGATCACGTGATCTAACCCGCGCCGGCCTGCAAGCGCCTCGCGCAGCCATGGATCCTGCCCGCGCCTCTCCCCACACACCTCCCCGCCAGCAGAGGGAGCCGGCTCAGGCCTCGGCCAGCCCCAGAGAGGGGCCCCCACAGCACAGCGACGGGTC
>LOC388813_LOC388813_Chr21_16015428
TGCAGTCCTTGTGTTCTAGACTGCCTTGAAAAGTGAAACCNAGATCACGTGATCTCAGCCCTGGGCGGCAAGGTTTGCAGGCACTCAACCTTGGACCATTGGGATCAGAGATTCCCTTCTGGCCAGGGCTCGTTTAAATGCTCCCTCTATGGCTGGGCATCAGCTGAGTTTGGTCTGGGTTTTCTTTCTTCTCTAACAGGACAGCACTAAGTTCAATGCCGCACGATGGCTGTGTTCTCCCTTCCCCAGATCCCAGAGATGCTCTCCACACCAGGCCGCAGGTGCCACGGTAGGGGAGGAGTGGCGTCGGAGATTCGGGACTGTTTTTTCTATCTCTTCAGTGCCTCTTTTAGTGATTTGATGTTGAAAAGTGAAACCNAGATCACGTGATCTAATTTTGATTCTTATGAGGGTGTTGTTTTTCTGTGTAGATAGTTGTTAACTTGGTGTCCTTATTGTGGAGAAACGATCAGTGGAGCTTTCTATTCTGCCATCTTACTTCGCCTCCTCTGCCATTGAAACTGCTACTTTACAGTTGAGAAAGCTAAGTAGAGCAGACTGTATTTCTTATAAAGGGAGGTGGTACCAATTAGAGACATACATGTAACTCAAATCTGTAACCAACACAGTTTATTGGTGTCTCAAAAGGCATTTATTTAGTTTTTTGAGCTTAATGTCTTCAACATACCTCTGAAAAGTGAAACCNAGATCACGTGATCTTCTGCAACACTTAAACTCTTGTTTAAATTCTTGGCTCTGTAATAATGGTGGTAATAGTAATTCCTGGCTGTGTAATAATTCCTGGCTTTACTGTATTGTTCACTGTTGAAAGTTAGCATACTGTAAACTCTTAATCCCTATGCCCAGGATAATTTAAATAAAGTACTATATAAAGGTGGGTGTATAAATTAGGTACCTTTTAAAGGAAAATTATTATTCTGTTATTCCTTGACTCATAAATCTCTGTATTGCAGGAGGGCTCTATGGATAGCTTATATGA
>ADAMTS5_ADAMTS5_Chr21_28339439
AAGAGACAAAAACAGATATAGGAATTTATTATTGAAAAGTGAAACCNAGATCACGTGATCTTATGAGCGCAAAATTTTAAAATCTTTCAGGGAAAAAAAATGAGCGGAATTCCCTCTAAGAGTTAACTCTTTCTCGCTCTGCCTTTTTAGAGCAAAGGAAAAGTGAAACCNAGATCACGTGATCTCAGATTGTGGACCCTGACGAAAGGCGTGCTGGAGAAAGCTGGGAGCCCGCCGTTCGCACACAAAGCTGCGGAGTTCCCAAGCGGCGGGCGTTCTCGCCCCGAAAAGTGAAACCNAGATCACGTGATCTCTGGGCTCTCTGGCTGTCCAGCCGCTCTGCTGGTGGCCGGGAGAAGTTAGTCACCCGGAGCCCGAATCCGGCGAGCGTCAAAGCATCAAGAGGCTGGAGAAAAGTGAAACCNAGATCACGTGATCTGGACGGAGGGGAGGAAGCGAAGGGAACGCGGTGGTTAGGGGACGCACGGGAAGCTGAAAAGCTCTGGCTGGTGGATGGAGTTGCACGGTCTGCGAGGAAAAGTGAAACCNAGATCACGTGATCTAAAACTTGCGGCAGGAACTTCCCACCGAGGGCGAGAAAAGCAGGCAAGAAGGAGGCAGGGAGAGACTTGAAACGTCTCAATAACTTTAACCAAAACACGAAAAGTGAAACCNAGATCACGTGATCTTAGCCAACCCCAATTGGTTGTGAAATATCAGACAGACCCGGAGCCGCTGTGGCTTTAAAAGTGGCCAAGGAAATCTGTTTTTCTTGGAAAAGTGAAACCNAGATCACGTGATCTCCTCCTACCACCTCGCCGGGTCCCAGTCCCTTCCTCCTACTTCGTCTCCCTTTCCTCGATCACCCTCCTCTTTTGCCCTCCCCCATCTGATTAGGCGCGGGAAAAGTGAAACCNAGATCACGTGATCTGCTCTCCCTTTAAGAGGCAGCGTGCAGTGACGAACTGTTGAAATTGCCATTGCAGGATGGCATGCCGCT
>TFF3_TFF3_Chr21_43735706
GAAAATGGATAGAATCATCGCTGAAAAGTGAAACCNAGATCACGTGATCTATTCCTGAGATGTAGTCTTTAGTTTTTAAAAGAGCACGCTGGGCAAAGGTGGAGAGTCAGTTCCTGAAAAGTGAAACCNAGATCACGTGATCTGTGGCTCATGCCTGTAATCCTGACACTTTGGGAGGCCAAGGAAGGCAGATCACTTGAGTCCAGGAGTCTGAGAGAAAAGTGAAACCNAGATCACGTGATCTTCTCTAAAAAAATACAAAATATTAGCTGGACACATGCCTGTGGCCCAGCTACTGAAAAGTGAAACCNAGATCACGTGATCTAGCCCCGCGAGGGCGGGGGTCTCAGTGAGTTGAGATTGTGCCACTGCACTCCAGCCTGGAAAAGTGAAACCNAGATCACGTGATCTAAAAAAAAACAAAAAAAAAACAAAAAAAAAACAAAACAAACAAACAAACAAAAACAAACCAAAAAAACGTGCTTAGAAAAGTGAAACCNAGATCACGTGATCTACCTAAAAAAGTGTTCACAATAGATCAATAGATGCCTCTGGATAGGAAAGGCGAAAAGTGAAACCNAGATCACGTGATCTAATTATGTGTACCATGTTTTTACTAACATATTTTCAATCAATTCATTTCATCCACTTATTAAAATGTAGTTACTGAAAAGTGAAACCNAGATCACGTGATCTAGACAAGGAATCTCTGTGTTTCAGGAGTTGTGAGAGAGCCGCAGGGAAAAGTGAAACCNAGATCACGTGATCTCCGAGGCCGATCTGGGATGAAGCAGCCTGGGGCTCTCTTGTCATGGGACCAGGGGTGTTCTGAGGGCTTCTGAAAAGTGAAACCNAGATCACGTGATCTCACACCCTGGTCCTGCCACCCCACATGGCTCCTGCACACTACACCAGGCCAGGCTAGGAGGGCAATGAAAAGTGAAACCNAGATCACGTGATCTCCCGGAACCAGAACTGGAATCCGCCCTTACCGCTTGCT
>MIR3197_MIR3197_Chr21_42539483
CATGGAGTTGGGGATTTGTTAGAAAAGTGAAACCNAGATCACGTGATCTGATTTATGGTTAAAGTCATCTGAAAATCAATACATTTGAAGATCTCTGACATAAAGGTCCCTTGCAGAGCTAGACGTGATTCTAAAATTGGGAACACAGGAATAAAAATCAAATCTTGAGTAGAAGTAGCTGAAAATTGCAGTGATTCGGGGAAGCTTGGCTTCTAACTCCCCACTGTTTGAAGAGAAAAGTGAAACCNAGATCACGTGATCTACATAATTCAGCTGGAGGAGGTACAAAGAATTTTCTATTCCTTGTTTCTGTAGAAATCGATGGACTTTAGCTTGTCTAATTGTCCCCCCTGCCTTTAGTATCTAAAATAAAATAACCCTCGTTGCTTGCATTACTCAACGCATTTCTGCGTCTTGGCGTCTATGGCTAAACGAGTGAAAAGTGAAACCNAGATCACGTGATCTCTGGGGATAGAAGGGGAGGTGGGGGAGAAGGGCAGGGATCACAGCAGGGTGGACTCGTGGCCCTGATTTGGGATCCTGACAGCAACTTACTAGGTGGCCTGAGGGCTGGGTGCCAGGGGAGGCAGCGGGTTCCAGTAGCATCTGACCTGCATTAGGGACAGGGGCGCGGCGGAGGAAAAGTGAAACCNAGATCACGTGATCTGGTGGCTGGGGTGAAGCCCAGCTTCGCAGCTAGCTGTGGGCAACAGAGGGAGTAAGGGGGGGCAATGAGGCTGGGGCCAGGCGCCAGCAGCAGCCACGCCCCCCACCTCCCCCGATTTTTAGGGAAAATTCTCCAAAGCTCTCGCATCCTCCTCTGCCTCCTTGAAAAGTGAAACCNAGATCACGTGATCTAGACCTCTTTAAAACCACCCAGGGGCCGCCGGGGGATGAGGCCGGGGAACGGGCTGGACTGAGGGCGGGGGCTCGGGGGCAGCGGACGGGAAACGCCTCGAAAGCAGCCAGACCCGGCGACTGAAATGAGGCGGAGGAGCTT
>KRTAP10-9_KRTAP10-9_Chr21_46047039
TACGTCTTACTTTATAATGAAATATGCGTATGGAAAAGTGAAACCNAGATCACGTGATCTAAATCACAATCAATATTATAATTAGCTGCTGGGTAGCAATGTTCCTGGAAAGTGATCAGGGCCATTTTATAAGGCAAGAAGCTCGGGACTTCATCATGCCCTGTGGTGATAACAATTCATCATCAAAGATCATGCAGCCGGAAAAGTGAAACCNAGATCACGTGATCTTGTGTGATGGGGCCTGTGGGCAGGGCTGGTGAGAAAAAGATGCTTGCAGTGCAGGGCACACGGAGGAGATGGCTCCAGCAGTGGCGAGGGCTGGCGGCTGCCTGCTGCCTAGCACAGCTACTTCACGGGTTCAGAACCCGAAAGAAAAGTGAAACCNAGATCACGTGATCTTCAGCAAGGAGTGGGCTGAGCCCACGATCCCTGCCCTGGAACAGAGTCCTGCTGCCTCCCAAGCAAAGGACAGGGTGGGCAATGAACAGAGGGCAGGAGGCACAGAGGCCATGGGGATTAGAAATTGAAAAGTGAAACCNAGATCACGTGATCTAGGACCATACTAGAGGAGGAGTTTGCACCACAGGAAATAATTCCTAAGGGCCGGCTTCCTGCAGAGGAAGCCCGTGTCCTGAGGCTGCTGGGGCCAGTGGCTGGACGATGCCCCAGCAACCAAAGATGGCCCCGAAAAGTGAAACCNAGATCACGTGATCTCAGACGCCCACAGCCGTCCTTGCCTCCAGAACCCAGCTGGGATCAGGCCCACCCCAACTCCTGCCCCTGAGGTTCCACATGCAACAGACTATAGCCCAGGTGTGACAGGAGATTTGTGAGCTGGGCAATGTCACCAGCAAACAAACATCCCTAAGAAAAGTGAAACCNAGATCACGTGATCTAGGAAGGGGAAGCTGTGGGCCCTGGAACAACAAGGCCAGGAGGGGTATAAAAGCCTGAGAGCCCCAAGAACCTCACACACTCACAAACTCACTCACTGACACAC
>DYRK1A_DYRK1A_Chr21_38791206
TCATTAGCATTTGATTGTTACTGAAAAGTGAAACCNAGATCACGTGATCTGGGCAGATGATGAAAAATATACTCTATATTTTTCTCAAAAAAATGAAAATATGACTGTCTAGATTTTTAAGCTTCTTTAAGAAGAAAATCGTATCTGTAGCTTATCTGCAAAGCACATTTGGTGTGTGGAATTATCTGCTTATTGTCATATAAAAACTCTGACCTTGTATTAACATTTTTGTTTTTGAGAAAAGTGAAACCNAGATCACGTGATCTTGGAATAATCACTAGAGTCCTTATTTAAAGTAATCCAAGGTGAAGATTTCTGGAGTTTATTGTTACTTAGCATATGATGGTTTGGTTGCTGTATAAGTCAGCAGAAAATTATGTAACTCAGAGATACTTTAGGTGGCCTTTCATATGAGTAATGATTAAGAAAAGTGAAACCNAGATCACGTGATCTATTTTGATGTGTCTTACCTTTAGATTTTTAAAATAGTAATGAAATCTAATTTCTAACAATTTTTAATAAAGAATACTGATAATTGATTCTACTGTCTTACAAAGAACTTTTGTGTCAGTAATATCTACTTCTATCGAAACTGGCGAGGTGTAAGTAGCATTGTAACATTTTCTGGGTGAAGAATAGAAAAGTGAAACCNAGATCACGTGATCTATATAGTTCATAGCTAGAGATTGAATTTATGTTTTCTTTCCCCATAGTTCATGTCATAATTTTAAAGACTGACCATTTTAGGGGAAAAATTATTAGAAAATGATGTCCTTTGAGTAAAGATAATCTTGATTCAATTATTTTTACAAATAAAACTATTCTGATGCAGCACTCGAAAAGTGAAACCNAGATCACGTGATCTCCCACAATATGATACCAGCTAGTTGTAGGTCTAGTGTTTAATGTAATACCGTAACAGGCATTTGAATTGGAATGGTAGTTCTTCAGGAATGGAATCTGGAATATAGGCAAAGATTTCAGAGACAATTCCTAATTT
>SNORA80A_SNORA80A_Chr21_33749631
GGATGTGGGGCAGGGAGGTGGGTGAGCGGGTGCAAAGCGAAAAGTGAAACCNAGATCACGTGATCTGTCAAGAGTGAACAGAGTTGTTCCTGTTATGCCGTCTGGAATGCTGAACAATGCCGTCACAGAGGATAAATGCAGACTTCAGAGAGGCAGAGTCGGGCAAACAAAGGAGGCTTTATGGCTATGGAACCTACTCAGACTCATAGCCTTGGCTACCTGGATTTCCTTGGGAGATGTCGTTTTAAAAAACAAAGTTAGTTTCTTTGGTGGCTTAGACCTGTGTTACGAGAACATCAGTAACAGGGCTTCAGAGAATTCCAACTTGACCACCTTTTGGTGGCTGTGTCCCTAGAGTGAGGCTTGGCATCATTTAATCTGCCAGGGCCCCTTGCATTTTATCAAGAGATTCACTAAGATGATAAATGGCAGCACTTAGCTCAGCACATGGCAGTTGCTCGGTAAGATTCCCTGGAATCCTGGCCTGTCTGGAGGTGAGGAGCAGTCCCATGTCCTGGCCGGAACTCTGGGAGAAAAGTGAAACCNAGATCACGTGATCTTACTCAGGGTGTTTGGGTCTCCAGCCCTTCTTCTCCCTCCCAGGATGGGAGATCTGGACTGCCCCTGGAACGTGACTGCCGGGACGATTTAGGAGGAGAGTGCAGGTGGCGGTCACCCTGTATGTGGTCAGCCTGGTCTGTGTGGGGCGCTCTATTGCTGCTGTGGTGGAGCAGCATGAGAGTGGAGATGTGGTCTCTGCATAATGCAGCGGACAGATTTTTTTTTTTCCTACTTGTTACCAGGCACTAGGTTCAGGATATCTTGCTGCTGCCAGGGCCAGTAGTTTCTTCAAATTCCCGTGGGCCATTTCAGCTGTCTGGCCTTTTATTCAGTGACAGTTGGTACCATTTACACTGTTGAAGGGGGCTGGAACATACTACAGTTTAATGTTTCTGCTGGGAAGTTTGGCTGTACACATCAAAACTTTTAAGGTGCTTAT
>N6AMT1_N6AMT1_Chr21_30257695
AATACAAAAATTAGGCAGCCGTGGCTGCAGGAAAAGTGAAACCNAGATCACGTGATCTCTGAGGCAGGAGAACCGCTTGAACCTGGGAGGCAGAGGTTGCAGTGAGCCTAGCTCGCGCCACTGCACTCCAGCCTGAAAAGTGAAACCNAGATCACGTGATCTAAAAAAAAAATACATAAGTAGAAATAAAATAAAATAAAATTTGTACCTCAAATACTTTTCTGTATTTTTATTTCTCAAATTTAAAAAACGAGCTGGAAAAGTGAAACCNAGATCACGTGATCTCAGAAATTGACTCAAAAAGAATGCAAATACTTGAATAGTCTAATAACTTACAGATGTTCCAAAACATCAAAGATCCATTGAAAAGTGAAACCNAGATCACGTGATCTTTTTAAGGCTTTCTACCTAATGTTCCAGAAACAGTGTCCTAACTCACATAACGAGGGTAGCGTAATCTTGGTAAAAAAAAACGGAGCCAGGAAAAGTGAAACCNAGATCACGTGATCTATTAAACCGCATCATCTTGCTTAAGGTTTATAAAAAGAGTGCATTCATGATTCATCAGGAAGGCAATTTATAAAGTACAGGAAAAGTGAAACCNAGATCACGTGATCTATAGCGTAAAGCTTAAAGTTCAGCTGACAAAAAAACAGTAAAATTTATTATGTATTTTTTCAAATCCTTGGAAAAGTGAAACCNAGATCACGTGATCTATATCATTAGAATGAAGAAAGAACATTCACCTTAGTCAAAAACAACTCAGAATGCCCACTATCAGGTTCTAGTTCACAGAATAAAATTGAAAAGTGAAACCNAGATCACGTGATCTCAATAGTCACGGATTATACAACTGTCTACTTAGCAATTTCAAGGAGAGCCACTGACAAATTTAGAATTAAGACCCAACAGAAAAGTGAAACCNAGATCACGTGATCTCCCCACTCCTAGGCCTGCGCATGAGGGTGAGGGCATGCGCATGCGCATGCGCACGCCCTGC
>C21orf91_C21orf91_Chr21_19191703
GGCACAAATGCCATAACTGGAGTGGAAAAGTGAAACCNAGATCACGTGATCTTAGACAGTCCATTCCTAACCATCAGTTCAAGAATGCCTACATGTAGATTGACAGGCTAGCCCTCTTTCTATGTGAGTGCAACCAGAGAAAAGTGAAACCNAGATCACGTGATCTACATTGATCTTAGGTCAGTAGCCTTCGGTTCAAGTCCCAGCCTTTTTCTAACCAACTGTGATAACCTGGGTCAATTACTCGTAGGCTGCAACAGAAAAGTGAAACCNAGATCACGTGATCTTAGGTTACTGTGAGGACTACAATGGAAAATGTAAGTGAAAGTACTGCAAGAACCATACCCTAAAAAAAACAGAATAGCTTAGAAAAGTGAAACCNAGATCACGTGATCTCCAAGCAGGACCTAAAAATAAGAGGTGGGGCTTCGGGATTTTTCCCGTGGGCGTTGAGGGATGTACCATATTGGGGGCAGGGGCGAAAAGTGAAACCNAGATCACGTGATCTGATTCTGTATTTGAAATTATGCCTCTATCATGACACCTGAATATGAACTTTTCCTTCGTTAGATACTTCAACTGGCACTTAACTATGAAAAGTGAAACCNAGATCACGTGATCTCTCCTGAAGTCAAAGTGCCACCCACGCACCTCTCCCGTTCTGCCATCCACCCGCGGCTTTCCTACCCCCGCCGGAAAAGTGAAACCNAGATCACGTGATCTTTGCACTAGGCTGAAGGGAGAGGTGGAACGGATTCGTCTATCTACGCACCTCGAGGAGGGGTGTGTGAGGAGCTAGAAAAGTGAAACCNAGATCACGTGATCTCCAGGAAACACGGGATCACAGGAGAACTCGAGGCGAAGGTGCGGCGTCGGTGCAGGAGCGGAGGGGCGGACCCACAGCAGCCCGGCGAGCGCGCAGGAAAAGTGAAACCNAGATCACGTGATCTGCAGCCTTTACGGGATGGAGCCGGCGGGAGAGGGCGGGGCCAGGCGCGCG
>SUMO3_SUMO3_Chr21_46238044
CTGAGCCTTTCCCAGGCAGGACAGAAACGGCTCAGACGGAAAAGTGAAACCNAGATCACGTGATCTTCCCAGCTGAGCCTGAAGTGCGGCCTCCCCCGCCTTCGGCCGGGCTCACCATCAGATGAGACCTCCGCCACGCCCCGGCTGGCACCACCCGGGCACTCCTGAGAAAAGTGAAACCNAGATCACGTGATCTCGTTCCATCCGAGGCCCTGGGATCACAGACATGGAGGCCGGGGCGGGCCAGGCACCCCAGGAATGGCGCCCGCAAGTCCGGGGAGGCCGTCCTGCCGGCCCAGCGCGTTTCCCGCGTCCACGAGGAAAAGTGAAACCNAGATCACGTGATCTCCAGCCTGGGTTTGCCCGCGCTCGCCGACGTGGCGGCCTGGCCAAGCTCGGCGCCGCTCACCAGCGCTGACCTGGGGGTGGTTTGACCTCCCAGTGCCTCAGTTTCTTCACAGGGAAAAGTGAAACCNAGATCACGTGATCTGGAGGGCCCGGGGCAGCCCCGTAGGAGCGTTGGCCAAAGGAGCCCGGCCTGGGGCTGACAGGAAACCGCGGCGGCAGGGAGGCGGGTGGCGCCCCCAATCGTCTAGGGAAAAGTGAAACCNAGATCACGTGATCTGGACGGGACCCCGCGGGCCGCCTTCTCCGCTCTGTCCGCGGCTCCTGAGAGGGAACGTCACCCCCAGCGTCCTCCCTCCTCCGCCCCAGGTCCCTGCGGCCATGGGCGGCGGCCCGAAAAGTGAAACCNAGATCACGTGATCTGCGGCCCCCAGGAAAGGAGTCGGGGCCCGGGCGACGCGGGGAGGCGGGCAAGGGTCCCCAGGGCCCGGGCTCCCCGTAAACGCTCCTGGCCCGCGCCCCACAGCGCCCTAGGGAAAAGTGAAACCNAGATCACGTGATCTACCCGCCCCGTGACGCATCTCCAACCGCCCAGAGCCGCGGCCCGGCCTGCGCGCGCCCGACGCCCCGGGGAGCGCGCCTCGTGAACGCGCGC
>UMODL1_UMODL1_Chr21_43483067
AGTGGGGACTGATGGCCACTGTCATCAGCATCGAAAAGTGAAACCNAGATCACGTGATCTCAGGACAAATTGGCCTTCCCCACGTGAACTCGCGGCAGGCAGAGAATCTAGGTTGGGACCCTGGACTGCACCCGGTGCTGGGCTCCTGGCCTTTTCCCTCTCCGCCCTGCTAAGGCTGCTGTGCCGAGCCCTGGGACCATCCAACAGGGAGAAAGGCCTTGGGACAAAAATGACACTTTCTCAACATCACCCACTGTTGAGGTTACAAGAAGCAGAGAGTGTGAGAAAAGTGAAACCNAGATCACGTGATCTGATCGCAAAGAAGCAAGTTAGTTAGGGCTGTGCCCAGCCAGCGCCAGTGCCAACGCCGAGCCGCCTCTGCAGGGGAAACCGAAGCAGATGTGGTGAGATAATACATCCAACCCTGAGTGCTACTCTAACCTGCCAGAGGCGGAGGGTTCTCAGTGAGATGAAAGCATTACAGATGCGTTAGATCTAAGGGAGGGGCCTGCAGATGCGCAGCTGAAAAGTGAAACCNAGATCACGTGATCTGTCAGTCGCGACCACCAGGGATCTGAATCAGTTCACCGACAGCCTTGGGGACATTCACCTTGGGCTCCACAACCTGTCAGAAATGCCCCCAAGCCCAAAGGCGTCGAGAGAATGGCCAGGTTGTTTCAGATTGACACATATCCTAATGTACAAGTCAGCCCACACACCCCACGTGCACTGAGCGTCTCTTGTTGTTCACCCCAAATAAACTCTGCCGGAACTGGGGCGGGACTGAAAAGTGAAACCNAGATCACGTGATCTCAGAGGGCAGAAGTGGATGGTGAGAAGAGCCAATGGAGGGGCCCCGTGAGAGTGAGCAAGGCTGCACCCCTAACCGACGTCCTGGGGCTACTGTACAAACAAAGAACCACAGGCTGGGAGGCTGAACAACAGACCTGCACTCTCTCGCAGCTCGGAGGCTGCAGGTCTGAAATCGAGGGGCTGACAG
>DNMT3L_DNMT3L_Chr21_45682099
GCCCCCTGCTCTGAAGCCCCTAACCTCCCTCCGAAAAGTGAAACCNAGATCACGTGATCTGCACCTCCCACACTGCCCCTCTGCCCACCCCACCTTCCTGCTCCCTTCCCTGCTTCCACGTTCCACCCCCACCCTGAACCTACCCCTCCCAGCTCCCCAACCCCCCGAAAAGTGAAACCNAGATCACGTGATCTCCCTTACCCCATCCTCCAGGGCCTTCCCTGTTTCCTTCTCTCCCCCACAGCTGCCCCCCAAACCTGGGGCTCCAGACTGAGCTCCCAAGCCCGGCTCCTGAACGCCCCTCCCTCTATCCCGCCAGGAAAAGTGAAACCNAGATCACGTGATCTTCCTCCTCACCATCTACCCCCACCCCCACTCCCATCCCAACCGACCCTGAGATCCCTGAGGCCCATCCCCACCCCATTCTCACCCCTATCCTGCCCTAAAGGCCACCTCCCCTGAAGAAAAGTGAAACCNAGATCACGTGATCTTCCTACTTTCACCCCGTCTCTACCCTTGCCCTGAGCCCCGACCCCCGCCACTGAGCCCTGCCCCGGAGTGCCCACCCTCACCCTATCATCACCCCCATCCCGCCAAAGGACCACCGAAAAGTGAAACCNAGATCACGTGATCTGCATCCACCCCCACCCCCACTCCCTAATCCCCCAACAGATCTCCCTAAGCCCCGCCCTCCACCCACCCACCCTGCCCTGAGGGCCACCTCCACTAATCCTCACGAAAAGTGAAACCNAGATCACGTGATCTCTAACCCCCCGCCCTGCCCTACCTCCACCCTCCACCCTCCACCCTCCACCCCTCCACCCCTCCACCCTCCACCCTCATCCCTTTCTTCACCCTTGCCCTGAAGCCCACCCCTATGACCTTCCTAGAAAAGTGAAACCNAGATCACGTGATCTCCCCACAGCCACCCCTATCCCCCACCCCACCCCAAGGGCCCCCCTCTACTGAAACCCCCCTCATCTGCCCCATCCCCAGTCCT
>C21orf58_C21orf58_Chr21_47740739
ACATAGCCACTTCCTCCCAAAGAGTGCAATAGAAAAGTGAAACCNAGATCACGTGATCTTGTGGAGAAAACTGGCAGACTCCACCTCAGCCAAGTGACGCAGGTCAGCCTCACAGTTATAGTCGAGGTGACAGTGTGTGTCCCTGATGTGATGGGGTGACAGTGGCACTTCACCCCTAGATGCTTCCTTTCTGTAACCTGCAGTCCCAGTCTAACCAGGAGATAATAGACACATTTTAATTGAGGGACATTCTTCAAAATATCTGCCCAGTACTCTTCGAAACTGTCAAGGTCATCAAAAACGAGGAAAGTCTGAGAAGGAGCCTAAAGACACATAACTCAATGTAATGGGGTGTTCTGATGGATACCACATTAGGGACATGAGGCAAACCTAAGGAAACTGTCAAAGTGTGGACTTCAGTTACTTGTGTCTCAATATTGGTTCATTAATCATAACAAATGGGCCAGGTGCACTGGCTTTCACTCAAAAATTAGCTGGGCATGATGGCACGTACCTGTAGTGAAAAGTGAAACCNAGATCACGTGATCTGAATCGCTTGAAACTGGGAAGCAGAGGTTGCAGTGAGCCAAGATTGCACCATTGCACTCTAGCCTGGGCGTCGCAGCGAGACTCTGTCTCAAAAAAAATATATATATATATAACATATGTAGCACACTAAGGTAAGATGTTAATAAGAGGGGAAGCCACACATGTGGTATGTGGGATCTCCATGTACTATCTTCTCAATTACTCTAAATCTAAAACTGTTCTTAAAAACCCTATTTAAAAAAAAAGTCTGACAAATCCATGCCCTCTGGAGCATGTTATGTATACTACTAGAGATCCCGAGGAGGCAATTCTTAGTGCTTCCCATTCACTTGGCAGTCACAGCTGTGGGCACACAGGCTCAAGTCTCTCCTTAAGTCAGTCAGTATTACAAACCATACATAATAGTATACTTGACCACTGCATAAATGTTATAAACATTCCACATCAAGAG
>CHODL_CHODL_Chr21_19289656
GTCATTTATTACAAATTCATCTTTTTTTCAACTGATTGAGAAAAGTGAAACCNAGATCACGTGATCTTATTTTATATATTTAGGTCTATATTTGGGCTTTCTTTTCTATCCCAGTGAATTATTTATCTATTTTTGAACAGGCACTGTATTTTCTTAATGTTGTAGCTTTATAATATATTTTATGACTTGTAGAGGAAAAGTGAAACCNAGATCACGTGATCTTTAGATTTTTTAAAATTATTTTTGCTCATATTTTTATAGAAACTTTAAGATTAGCTTCAGTAGTTCAAATTATTGCTAGTATTTTTACTAGAATCAATTTAAAGTTATGAATTAATGGAGGTTTCCAGCTTTATCATGAAAAGTGAAACCNAGATCACGTGATCTATGCTTTTTTTATTCGTTCATACCTATTTTTGTTGTTGTTGTTCATTACTAGTGTTACATAGTTTCTTCACATACATTTTGCACATTTCTTATTAGGTTTCCTGTGTATAAGTCAGAGTCCCAGCAAGAAAGGTATAGCAAGAAAAGTGAAACCNAGATCACGTGATCTTTGATGAAGGGATTATTTTCAAAGGTGAGGAAAGGGTTAAGGAGACTCAACAAGGGACAGTGTAAAGGCTAATTTTAGGTGTACACTTGACTGCATTAAGTAATATCCAGAGAGCCGGTAAAGCATTATTTCTGGGTCTATGAGAAAAGTGAAACCNAGATCACGTGATCTAGCCAGCAGACTACGTAAGGAAGATCCACTCTCACTGAATGTGAGCGAGCACCATCCAATCAGCTGAGGGCCCAGATAGAACAAAAAGGCAGAAGAAAATCAGATTCACTCTCTCTCTTCTGGAGCTGAAACAAGAAAAGTGAAACCNAGATCACGTGATCTACCCCAGGTTCTCTGGTCTTGGGACTCTGAGACTTGCACCAGGAATCCTGCCCAGGCTCTCAGGCCTTTGGACTCAGACTGAGCTACTTCACTGGCTTTCCTGGTTCTCCA
>TMPRSS3_TMPRSS3_Chr21_43816200
CACCTTACTGACTAATTAAAGGGAAAAGTGAAACCNAGATCACGTGATCTTGCAGCCATACCACCAAGGGCTATTTGATAGGCCCACGGCAGCTTGGGTTACACAGATGCCCGCGATAATGCCATTTGCTGCGATGATTGAGTCGACAAGGCTGAGTGACTTGGGGAAAATATTCCCCGATTGGACTAACCTGTTGGCGGCCTGCTTACCATCACACTTGTTTTTATAATGAAAAAGGAAATTATTTCTGCTTTTAATGATGGCAGCTCCAGAAATGGTGAGTAAAATGGGTGTGAGGAGAGAAGATGCTTCTCAACACTTCTCAGTGTTGTACAGCTTGCCAACCACAGCCTGTTTGGGAGGGGATGTTCTCACCCAGGTTCCATCTTTCAGAAGCCATTTGCCCACTTATTCTTTTTATATGGATAAACGATGTAATTTGCTACATGCTGATAATAAACAGAGGTATCAGCAAGAATGAAAGCCAGAAAATGGCCCAACATGAACTTCTTGCTTTTCTAAGTTACTCTTTCAAGGAAAAGTGAAACCNAGATCACGTGATCTATTTTTGGCACAGAACTCTTGTTTAGATTTTACTATGATCTTGGGAAACACGGGTTGCTTCAAATGGCTTACTAGATCCCTTTGGAATTTCAAACGTTACAACAGGTAGTCACAAAGGGAATGAAAGCGGATGATCTGAGTGTCTGTGCTGATGTGCCTGCTGGAGCCCCTGTGGATTTTAGCCCTTGGAGGAAGCAGGTTCCCAGAGCAGCCATGCCTGATATCTGGGAGAGGGAACTAGAATTTAATTGGGAATCTTCTGCTATTTCCCTGCTTCCTCCGCCCTCTCAGAGTTACAGGGAATGACTTAGAAAGGTCTCTGGTCTCCTTGGCATTGTGATAGGTGGAATTCTTTCGTAGGAAACACAGCCCCGGGGTTATTTTGATGCAAGCCGTTGGTCCAAAGCCACTCCCCACTTTGCTATGTGGGGGAAGG
>USP25_USP25_Chr21_17102343
CCCGGATTTTCAAGTGTATTCTATTTGTGACAAGAAAAGTGAAACCNAGATCACGTGATCTTGCTGCACTCTCACCTCCGTTCCCAGATTAGCTCCTGGAACTCGAGATATTTTTGTGGCTAGAGATTGCTTTCTTAATGTTAGATTTTCCTTACAATTCCATATATAGTCAAGCATTCCATGCATGGTAGTTAATTGTTTGCTTAATTTGGCAACTGGGATATTAGAATTATGTATCATTAGGCAGTGATATTTTTGTAAGGTTGTTTGCTAGATAGATCCGAAAAGTGAAACCNAGATCACGTGATCTATAAACTTTATTTTTCCAGAGCCTAGCAGTGACTGACACATATTCGAATGAATGAAGGTAGATAGAAAATGTCTATATTCATTTACGTAATGATTAGTTAAGGAGAAAAGTACTTCCCAGCATAAAGATTTCTGGCAACCCTTTGCTTATTTGACTTTTCCCTTCAGGCAAGTTCAAGGCTTGTGAAATTCCTAGAAAGGCGAGGGGAGAGAACGCGTGACACAGAGAAAAGTGAAACCNAGATCACGTGATCTGTTTTGGGACGTTATGGGCATGGAGGGAAATGTTTGCTTTGGAGGCTTTGGGTAAGCTAGGGATCCGACAAGCCCTGGGCGCAGGGAGGAACGCTGCCCTCCGGCCTCCAGTCGCGCTCCCCGAAGCCCAGCGCCAGCGTCGCGCAACCTGCCGCAGGGGCGGCTCCCGGGCCAGGCAGCCAGGCGCGCCCTCGCCCCACCCGGGAACGCCAGGCCCGCGCAGGGAAAAGTGAAACCNAGATCACGTGATCTCCCGCCGCCCGGAGGGTCACAATGTAGGGTTAGGGCGGCCGGCGGGCGGGGCTCTGCGGGGGAGGAGCCGCCGGGCGGGGGCGGGGATGGCGCGTGGGGGAGGGGAGGGAGGAGGACTCGCGGAGGGAGGAGGACAACGCCATTCCGGGCGGCCGCTCCCTCCGTCCCCTCTCTCCCTTCCCCA
>MIR802_MIR802_Chr21_37093012
ATGCTAAGCAAACCCCTTCCACCACTGACTTCTTTGAGAAAAGTGAAACCNAGATCACGTGATCTTTTTGTTTCCAGAAAGAATTTCAGGTAATTCCTGATTGCAGGCCGCAGAAGCCAAGAAATAAAAGACTTCTTACCCGAACTAATGTGACTTTACTTTCCAGCTCATGGATTTGCCCCTAGATCTGTGAAGCAGCCACAAGTGGCCTAGCTGTTCTGGGTGTTTTATACCTTTTTTGGCCTTAATGCTTATTTGCAAGGTTCATGTCAAGTTACAGGCTGATGTGATGAAATGACTTTTTCCCATTTGGAAAATAAGATTATTCTTAGTAGCTTGTTTCAGTCTTGATTAAAAGATAGATGTAAGAAAAGTGAAACCNAGATCACGTGATCTTAAAGATAAAATTTACATGGAAGCCACTAGTTTAAAGAGATTCAGTCAGCTCCTCCAGCTCTTGTTTTTCTAAAGAAAATTTGAATAGCATATGCTTTTCATTGTGCTCCTTTTCAGCCATTTACATATTGGGGAAATATATATTTGGCAACTGGTCCTATTTTTAGGAGTCCTTGAAACTTGCCCTTTGAAAATGTTTTCATTTTTGGCACATATGTGTGTCTTAAGCAGAATGAAAACACAAAGTAAAAAAGAAAAATATGTACAAAAAGGAATGATTTTTCCAGCCCTATGTAGCACAATAAGAGAAAAGTGAAACCNAGATCACGTGATCTAATGGATTCTTGCCTGGATTTTCCAACGATTTCCTTCTAAGTGAGCGTTTCTCTGCAGAACTGAACTAATGTAAAGAGACAGTTTGTTCCAGTGCCAGAAATGAACCAGCAAAAAAAAGGACGGAGGCTCTATTTTCATAGGAGGAAGTTAACAAAATAATACCCACTCTGTTTCTCTGCAGCCTCTTGTGTCATTTCAGAAGAAAGTGCCATATGCCCATTGCGTGATTTGAAGCGTGTATTCCCAGCCTGACTCTTGGTCACCACTC
>KRTAP10-5_KRTAP10-5_Chr21_46000481
ACACGCATAGAAACAAAAGAAGAATAAAGAAAAGTGAAACCNAGATCACGTGATCTAACGGAGAGAGAGAGACAAACTATAAAAAATGACAAATGACCAACCTCAGTCTCTCATCAGCAACGCTGGACACTACAGAAAAATGGTGACACAGGTTCGAAAAGTGAAACCNAGATCACGTGATCTATTATTTATAATAATAATTCTGACTTAAAACCAGAATTATATACCCAGCTAAACTATCATATAAGTGTGAGGGTAAAGTTGAGTACATTTTGAAAAGTGAAACCNAGATCACGTGATCTGTCCTAAAATCACCATATGTGAAAAAGTACTTGATCTGTCACCATGAGGAAATAAAAATGGAGAAAACCCAGAGCGCAGCTTCAAATAAAACAGAGAGAGGGCGAAAAGTGAAACCNAGATCACGTGATCTGACAAGGATAAAGCACAGATCCACCAGATACCAAATCTCTGAGCATTCCCCTTACGAGGCACAAGGGGTTGAAGAGAGGGCCACTTAGCTTCATTGTAGAAAAGTGAAACCNAGATCACGTGATCTAATGTATATTTTTCTACCTATTTATATTTTAATATGCTAAAAGTAATAAAATATATCCAATCAGTCCAAACACAGGATAGGTGAAACTAGAATTCCTCCCTTTGAAAAGTGAAACCNAGATCACGTGATCTCTCAACAAAAGTTTGCTTGAAATATTTTCCACCACATTTCTGGGGCTAAAATAAGAACCGATGAAGAAACACGGCCCTGCAACATACACACAAGTTTGAAAAGTGAAACCNAGATCACGTGATCTGCATGAATGACGCATCTCCAGCCACCAGCTCTAAACACCAACAAGGAAGAGAAGCTTGTGGAGCCTCCTGTCAGGACAACACACGAAAAGTGAAACCNAGATCACGTGATCTCCCTGAGCACCTCACTCACTCACTCCCTCCTTCACTCACTCACACACTCACTCACTCACACCTCCCCCAGCTC
>SYNJ1_SYNJ1_Chr21_34100250
CAAGTGGAGACAGTTTGAGTGCTGGGAAAAGTGAAACCNAGATCACGTGATCTCCTGTTGGCTTTGACTTCATTCTCTTTCTTATTAGGTCTATTCAATGGAAGCAGAAATCTATGGGACACGCTGATATTAGCCAGGAAGCACCATTTGTTGAAAAATGAGGAGAAAAGTGAAACCNAGATCACGTGATCTTACTAAATTCCACGGTTGGCAAAAGCTATTCATCCGTCGGTGACAACCACAGCTGTCGTGGCCTCCCTACGGCCATGTTTTGTTGGACTCAGCCTTGAGATCCTGGTTTGTGAGAAAAGTGAAACCNAGATCACGTGATCTGCACTCTTCGATAGAACCCTGTGAGCTCCAGAACACACAAGAAAAGGCACCGAACAGAACTGTCCCAGAGCAGGCATTAGTTTTTCTTCTGCTACCTATCCAGACACTCAGACTAGGAACTCGGTGAAAAGTGAAACCNAGATCACGTGATCTACAGCTCTTCAGGCGCCACCTGGTTGGCTCGGCGAGCCGACCGTCCCGAGCCCTTCCTCCTCTCCCGTCAGGCCCGTGGGGGCGGCGGGGTTGGTCCTGACGCCCAGCTTGGGGAGGAAAAGTGAAACCNAGATCACGTGATCTTCCGGAGTCCCTCCCCGGCGCTCACGCTCTGAAGAGCCCACGCAAAAGGACCAAGGAGGCCAGATCTTCCCTCTCCCTGCACCCCCGGCGGTGGGATCGCAGCTGAAAAGTGAAACCNAGATCACGTGATCTGGTAGCTGGAGACTGAGGCTGGGGCCGCCCGCGGGTGCCAGGCCCAGCCGGTCGGCGCAGAGTGGGCGTGGTCTCCCTCCTGATGCCCCGCCCCTTCCCTCGCGCGGGGCGGATGAAAAGTGAAACCNAGATCACGTGATCTGAAGAGATGGGCCTGCTGGAGCGGAAGTGACGCTCCCGGCGGCTGTGGCGGCGGCTGCGGGAGAAGGAGGAGGAGGAGCCGGAGGAAGAGGTGAGC
>B3GALT5_B3GALT5_Chr21_41029246
GTCCTGAAAGCAGACTCTAGCACTCAGGGAAAAGTGAAACCNAGATCACGTGATCTGGTCTGGAATTCCCATCCCCTGGTTCCACCTGTTACATCACACCTCCCCTTCAAGGACCAGGAAAAGTGAAACCNAGATCACGTGATCTAGAATGCTCACCAGCTTCCTCTCCACCGAGGGCCACAGCCCCTGGAGACCCGAAAAGTGAAACCNAGATCACGTGATCTCTCTTTCTGGCCTCATAGTGGGGCTTGGCCATTGTCCCTTCACTCCAGATCTCTCCTTTCAGGTGAAAAGTGAAACCNAGATCACGTGATCTCCAGACCCCCCCTTCAGTTTTCCAGTCCTTAGAGAGGTGAAAAGTGAAACCNAGATCACGTGATCTCTGTAGCCTCAGGTCAGGCTTAAGGCAAGGTCTCCTCACCTGGCCTGGGGAGAGGAAAAGTGAAACCNAGATCACGTGATCTGTAGGATGCTGATGCCCAGATTTCCCGTTAGAGAGCCTTTCCCTATCCTGACGGCTCTAGGAAAAGTGAAACCNAGATCACGTGATCTTAATTCAAAATGTACCCAGCAACCAGCTTGTGCACAGTTCTCTGGGGTTTCAGGAGGGATGTAAGACAGAAAAGTGAAACCNAGATCACGTGATCTAGAAGGGGGGCAGTGACCTAGGCAGAGGGCGGGAGCCAGCAGATGGGAGAAAAGTGAAACCNAGATCACGTGATCTAGGCAGAGGAGAAGGGAGGTCTACACGTTCTGCACTGTATTTATCGAAAAGTGAAACCNAGATCACGTGATCTATCTATATTGCTCATGAGTTACAGAGCAAAGCCTGGTGTGATGGTTACTTTTAGGTGTCAACTTGGCTGGAAAAGTGAAACCNAGATCACGTGATCTAGCATTATTTCTGGGTGTGTTTGTGAAGGTGTTTCCAGAGGAGATTGGCTGTGGAAAAGTGAAACCNAGATCACGTGATCTCCCTCCATGTGGGCAGGCACCATCC
>PFKL_PFKL_Chr21_45719916
GTGATCCACCCCCCCCCCCCCCCCCCGAAAAGTGAAACCNAGATCACGTGATCTTTATGGGCGTGAGCCACTGCGCCCAGCCTGTGTTTTTCTTTTATAGTAGCCATCGAAAAGTGAAACCNAGATCACGTGATCTTGGCTAAACCATGTACGTTTAAGAATTTACACACACACACACACACACACACACACACACGAAAAGTGAAACCNAGATCACGTGATCTATAATGACCCAAAATGTCAGCACAAGGATGCCTCAGGGGTAGACACAGGTGTCTGAAAAGTGAAACCNAGATCACGTGATCTTGCTTGCGCAGTCTCTCGGTGTGTTTTCTAACATTTCACAATTAAATAAGGAGTAGTTGATATTGAAAAGTGAAACCNAGATCACGTGATCTGAGAAAAATGCTCAAATCCTAGCGATCAGCCCGCTGAGCTTTGAAAAGTGAAACCNAGATCACGTGATCTAGGCGGCTCTCCCGAACACCGGCTCTGCACCCCCAGGGCCCGGGGAACCAAGACTTCGAAAAGTGAAACCNAGATCACGTGATCTAGGGGAGGAAAGGAGGGAGAGGGAGGGAGGAGTGCTGGCTGCTTTCCGCCAGCGCCTCGGAAAAGTGAAACCNAGATCACGTGATCTGGCGCCCTGAGGGCCCCTGGGGGGCAGGGAGGGGCGGTGGCTGCGGCCGACAGCAAGAAAAGTGAAACCNAGATCACGTGATCTAGACGTGCCACCGGGGCCTCGGCGCTGGCGAAGGGGCGCGTGCGGCCGCACTGGGGGAAAAGTGAAACCNAGATCACGTGATCTCCTCGAGACCACCGGGGTGGAGGGGGGGGTCTCACTGCTCAGGGCCCGCGTGACATTGGAAAAGTGAAACCNAGATCACGTGATCTGTGGCCCCGGCGGGCCGAGGGCGCAGGATCCCTGCTCCGTCCAGGGTCCGGAAAAGTGAAACCNAGATCACGTGATCTCGGGGCGGGGCGGGCGGAAGGCGCGCGC
>SON_SON_Chr21_34915343
GTGTAAAAGCGGAGGGGGTTTACGCACCGACGAAAAGTGAAACCNAGATCACGTGATCTCCGCTCGCCGGAAGTCGGCCCACCGGGACCGGCGCGGGACCAGCGCGGCACCGCCCCTCACTGCCCCGCCCTACGAAAAGTGAAACCNAGATCACGTGATCTCGGCCCTGGGTCTCCGCGGCGAGAATCTAGTCTGATTCCCTCCCGCCCTGGGCGCTGCCTGACTGCTCGAAAAGTGAAACCNAGATCACGTGATCTGTTTATAATGTGACAGTGGTACGGGGTGCCACGCAGTGTTTCCAGGAGCGCCGGGGGGGAGCGCCAAAATGCTAAACGAAAAGTGAAACCNAGATCACGTGATCTCGAGTCAGAGCTGAGCAGCTACCGCGGAAAAATCTCGTGACACGCCTGACTCCTGATGAGACTGAAAAGTGAAACCNAGATCACGTGATCTGCTTAGGACATCCGGCCTATTGCTAAAAAAAAAAATGAGGCTGGTTATAGAACGCACTGGGGAAGACACAGGGCAACAGAAAAGTGAAACCNAGATCACGTGATCTGGGCGGGGGCTGAAAAATTCTCTCCCGGATGCATATCCCTGTCGAAACTGAACTTGGCGCCACCTGAGAGCGCCTGAAAGAAAAGTGAAACCNAGATCACGTGATCTCTTGCTCTTCTTCCTCTTCGCCTTTAATCTCAGGCACTTAGCAAGCCTGTTAAGGCTCCCAAACACTGCTGGGGAAAAGTGAAACCNAGATCACGTGATCTCTCAAGAGAGACGGCTCCTGTAATGGCGCCTGCGTCAGACACTAACATGGCGGACAGAAAAGTGAAACCNAGATCACGTGATCTCTCTACCCCAGCCGCTCAGAAACAGCAGAGGAGAGCAGGGCCGTGCTCACTGATTGGTCCCTCGGTGGAGCGGGCCGGACCGGGCATTGAAAAGTGAAACCNAGATCACGTGATCTGACCGAATTGGCCCGTGCGCCTCCTCCCGAGGC
>LOC101927869_LOC101927869_Chr21_25693690
ATTCAACCTTAGGGATGGAATTAAAAAGTACCTGTTGAAAAGTGAAACCNAGATCACGTGATCTCAAGGAAAGTAAATGATTCTTCCAGAATAAGACTTTTCTCCTTAGTAAAGTCTTTGAAAAGTGAAACCNAGATCACGTGATCTGTGTGGGAAATATGCCTAATGAAATACAGACTAGAAATCTAAGAAAAGTGAAACCNAGATCACGTGATCTAAAAGGTGTTCTTGTCTAGAAGAAAGTGTGATTTACAGGCTAAGGCATTTCAGGGAATGTGACAATCAGAAAAGTGAAACCNAGATCACGTGATCTCTACCTTCTCCCAGCCAAGAATAATAATTATGCATGTACAGAAGTCTCAGTCAGAAAAGTGAAACCNAGATCACGTGATCTGTGAGTTTATTCATCAGGCTTAGCTATTACAGTGTGAGTTCCCTTCCTGAAAAGTGAAACCNAGATCACGTGATCTTTAAGCCTAATGGGGAAAAGACAAATCGCCAAGTCTTATTTTAACAATTTAAGGATTTGAAAAGTGAAACCNAGATCACGTGATCTGAATGCTGCTTAGAGATACTCCACAGAAGGATTCTTGTCTTTTTTTTTGTTATTATGAAAAGTGAAACCNAGATCACGTGATCTGACTTATGATCAGGACCAGTGTAAGTATACCCAGTGAGCTTCCAAAATGGAAAAGTGAAACCNAGATCACGTGATCTATATAACTGACAAAAAGAGAACAAAATAATATATATGTATATGTTCCAAATAAGTCTTCAAATATGAACGAAAAGTGAAACCNAGATCACGTGATCTTATTATGGGAAGCAAGATGATTTTTAATAAATAATTGAAAAGGTGAAAAGTGAAACCNAGATCACGTGATCTCCAAAAAAGATTTAAGTGTTCACATGAGGTAATCAGAGGAAGACTTACTCTAAACTCAGAAAAGTGAAACCNAGATCACGTGATCTGTAGAAACAATTAGCTCAGGACTTTTGA
>LOC101928107_LOC101928107_Chr21_34496006
TCACAGGAGAAGCACCTTCTCAGAAGAAAAGTGAAACCNAGATCACGTGATCTTGTTTTCTCTGCTTTGCCAATAGATTCTTCATTGTCCTGTCCTCCTTTGCTAAAGGGAGGTAGGGCAGTACAAAATTTTTCTGATTCAACATGTGTGGATTCCACATTAATTCTTTTTTTTTTTTTTTTTTGAAACAGAGTGAAAAGTGAAACCNAGATCACGTGATCTGTGGCACAATCTCAGCTTACTGCAGCAACCTCTGCCTCCCAGGTTCAAGCAATTCTCCTGCCTCAGCCTCCCAAGTAGCTGGGATTAATTAATAGGCCTGCACCACCACACCTGGCTAATTTTTGTATTTTTAGTAGAGATGGGGTTTCGAAAAGTGAAACCNAGATCACGTGATCTTCCTGGCTTCAAGTGATCTGCCCACTTCGGCCTCCCAAAGTGCTGGGATTACAGGCCTGAGCCACCAAGCCCAGCATGATTCCACATTAATTCTTACCCACACATTTTTGAGCCCATGGCCAGAAAAGTGAAACCNAGATCACGTGATCTGATGTAAGATGTGATTGGTCGGCTCACTGACCTGTTTATATTTGTTTATATATTTTTTACTCATCGAGGGTCTCCCTGCAGGGGTCGGTCTTCAAAAGAAGATCCAATGAGGACTCAGAGTGTTGGTACCCAGGCTGAAAAGTGAAACCNAGATCACGTGATCTCTCTACCTCAGCTTTTGTTTTCATTGGTCAATGCCGACATCATTTGGGATGAGTCACTCCTTTGATGGCAGCTTCCTCAGGGTACTGGGCTCTGCACCCAGTGCCCAGGGACCCTGGTTCTGGTTGGCTGGCCTCTGTCAGCAGTTTCCTGATTGCGAAAAGTGAAACCNAGATCACGTGATCTCTTCTGGGTGATTTTGTATAAGAAAAAATCTCTTTCCCCTTTAAGGCATATAAGAACTTTGGTCACAGGGCAAAACAAAGGAAAGCTCTATTTGTCAGTGGCT
>DYRK1A_DYRK1A_Chr21_38792601
TTGGGATGACATCATGTGAAATTTAGGAATTGAAAAGTGAAACCNAGATCACGTGATCTACAAAGGAAAACAGCTTATTTTAGAATTTGTCTGGAGGATGTAGAATTGAAGAAGTTTTGGTATTTCTTCTGCAGCGGCCCCAGGAAAAGTGAAACCNAGATCACGTGATCTTCAGTAGTTTTCATGAGGCTGACCTAGGAACTTGGCCAACATATGCAACATTGTTCTATTTAAAATATTCCTTGAATTAAGAAAAGTGAAACCNAGATCACGTGATCTGTTTTCACTCAACTCCTTTAGAAGTTAGATTTTAGCTTGTACTTGTCTTTACCTCTTCTGCTGATTATCAGTTGACAACACTGAGATTACTTTGAAAAGTGAAACCNAGATCACGTGATCTTCTGGTCAACCATGAGTTATCAGTGGAAGCAATAAGTAGGAAGTACTGTAAAAGAATTACAATAAAATAAGAGAAACCACTGAAAAGTGAAACCNAGATCACGTGATCTGGGAGCGGTTGTGAGAAATGTCTCAGAACTTAATTTACAAATAACATTGGTAGATTGACATGTTGTCTTTCCTAGAAAAGTGAAACCNAGATCACGTGATCTTAAACTACTATGAAAGTGAATTCGTGTTCCTCTTGATTTGTGAACTGATGAAAATTACAAAATGTGGAGTTTTTTCCCCAGGAAAAGTGAAACCNAGATCACGTGATCTTATTTGATACCTAGAAAATACCTGAAATTTTCCGTGGTAATAGGCACATTTTGAAACTGTTTTTTTTTTCTCTGACAATTGAATATATTTTAGAAAAGTGAAACCNAGATCACGTGATCTTAAGGAAAATTTAAGTTTGAATGTTAGAAAATGAATTTTGCAAATTTGAAGTAATTTTATTCTTTATGTTGAAAAGTGAAACCNAGATCACGTGATCTTCAGTTGGGGTAATTGTCTTGCATCATTATCTCTTATCATAATCTGTTTTTCTTCACACAGT
>KRTAP13-4_KRTAP13-4_Chr21_31802593
CCAGTAATATGGAAAGCTAGAGCCATTCTAAGAAGGTAGAAAAGTGAAACCNAGATCACGTGATCTGATAAATATATCAAAGTTCATAAGATTTGCTAATTTTGAAAATTTTTGCTCATAAAGACATTGAGACAAGACACATGACAGCTGGAATGCAATAGGAAAAAAAATTCTGAAAGAAAAGTGAAACCNAGATCACGTGATCTCACTTGTTTCCTCCCTTCAGCAGACAAGCATTCGGGCTCTTTGGCTGAAGAGACATGACCTCAAATTGATCTTCTCTGTGACTGTGTTTCAATCGAGCTTCTTTTTGTGAAAAGTGAAACCNAGATCACGTGATCTTTCTTTCAATTTCTAGCCATTTCTTTCTATCTCTTTGCTTTGCCTGTTCTTGATCTTTCTTCACTGGATATGAGACAGACTTTATAACTGTAGTACTTAATGTATTAATTTACTCTTACGAAAAGTGAAACCNAGATCACGTGATCTTTGGAGTATAGCAATCAATGGTGACAAGATGGATCATTTTCACAAAGGTTCTCATCCAGGTGGAAATTGCACCAGAAAGAAACTAACGTTATCTCATTCCCCAGAAAAGTGAAACCNAGATCACGTGATCTAGCCAGATGTGAATACACAGGAAAAGAGGCAGTTAGCATGTGCCAAAGAAATAGGAAGAGCTTTCCTTGTCATGATGAGCTAGACATTAATATAAAACAGTCATAGCATTTCTGACATAAGTGAAAAGTGAAACCNAGATCACGTGATCTGAAAATTATAGCACCCATAAATACAATACATGGAAAACTATTCAAATGCAATTACAGACAAGATTACGCAGTTACACATATGTAAATGAGGGATCACAAATATGAAAAGTGAAACCNAGATCACGTGATCTCCTATTGCTGAGAGGATATAAATGCCCTTGTCCAGGATGCGACATTAAAACTCAGAATCTTCTTAGGTACACTCAGCTGAACTCCCATCTCTCATCAGC
>LOC100129027_LOC100129027_Chr21_47256333
GCATCCTGGGAGCTCTGCAGCGCGAAAAGTGAAACCNAGATCACGTGATCTATGTCACATAACATCATTTCCGCTGGAGGCACATGCCTGCCCAGATTAAAGGGAGAAAAGTGAAACCNAGATCACGTGATCTTGCATCAAAGTCACAGCACAAGAGCATGTGGAACGGGAGATACAGACCACAGTGAAACGTTGAAAAGTGAAACCNAGATCACGTGATCTCAGAATGTTGGTGGACTGTAGATCATCCGTGGCGCTAACACGCTGCTGGGGGATGGGAATTGGTAGAAAAGTGAAACCNAGATCACGTGATCTGTCCTGAAAGTTCCTGAAAGTTCACCTTTCACAGACTTTATGAGAAAAGTGAAACCNAGATCACGTGATCTAACACCTCATGTGTGCACCAAAAGAAACACACAGGAATGTCCACGGAAGGAAAAGTGAAACCNAGATCACGTGATCTTGACCCTGCTGGAAAAACAAATAAATGATGCCTATTCACACACTGGAACACTATGCAGCCAGGCGAAAAGTGAAACCNAGATCACGTGATCTCATACCAACCTAAGACACCTTGTGTGTGACTAAACAGAACAGGTTTGGGGAAAAGTGAAACCNAGATCACGTGATCTCTAAGAGTTCAGAAACAAGCAATCATGTGTAATAAAATAAAATTATTTTAAAGAAAAGTGAAACCNAGATCACGTGATCTATCACGGTAAAGAAGAGGAAGCACCCACGGCAGCATGGGTCATCTCGCTTAGCCTGGTCCTGGGGTCGAAAAGTGAAACCNAGATCACGTGATCTGCAGCTCACGTTACGTACGTGTCATATGCTAATTCTCATGTCACAACAGAAAAGTGAAACCNAGATCACGTGATCTCAAGTACTGCAAGCAGAGGAGCCGGCACACGTGATCCCAGACCAGGCAGCACTTACAAAGGATGAAAAGTGAAACCNAGATCACGTGATCTGATGAGGCCCAGCAGGGCAGGAAGGC
>DOPEY2_DOPEY2_Chr21_37536838
ATTTGATTGACTACATCCAACTTGTTTAGCAGAAAAGTGAAACCNAGATCACGTGATCTGTTTAACTATATAGCATTGCTCTGTATTTGTCTTTCCTTTCAGACTGAGCAGTACTGGTGAAATACTATTTGTCCTCATATATCAATTAGGATTGTGGTTGGCTATAACAGAAAACCTGATAGAACAGTGGCTTAAACAAATTAGCTGTTATGTGCAGAAAACATACACCAGACATTACAGCATCCGGGGTTGGCATGTGGTGCCTTCATCAGAAAAGTGAAACCNAGATCACGTGATCTGTTCCACTCAGCCATCGTTAGTTTGTGACTTTCGTGCATGTTTCATGACAGGTGCAAGATGTAGCTTCACTCCAACATCATGCCTTTGTTCTAGGCAGAAAGAGGAAGAAAGGAGGACAAAAGGCTTATGCCAGGAAGTCTGCCTCCTTTCCAACAGCCTTTTGACCCACAGCTTCTACTGACATCTCATTGTCAAGAGCTGTCACATGGCCACCTAGATGCAAGGGAGTCGAAAAGTGAAACCNAGATCACGTGATCTACCAGTGCTCCTTTAGTACAGAAAAGGAGAACAAGGCATGTTGGGTAGATGCCTGCCACACTTTAAATAAAACAGCCAGGCATGGTGATACATCCCAATAGTCCCAGCTACTTGGGAGGCTGAGGTGGAAGGAAGGATCACTTGAGCTTAGGAGGTCAAGGCTGCAGTGACCCGTGATCGTGCCACTGCACTGCAGCCTGGGTGGCAGAGTAAGACCCTGCCTCCAAAAAGAAAAGTGAAACCNAGATCACGTGATCTATGGGAGGGGCTGTGCTCATTTAAAATTACCGGCTGGCAACAACATATAGTCTAGCAGCTTTGGAGCTTTGATCCTGGAATTAATTTTGTCAGTTACTTGGAGCCCTAGCACTTCTATGCTGTCTGCTCCTGTTTCCTGTTCTCCCCCAGAATCCACGAGGGCGGGAACTATTTATCTTTCATC
>PSMG1_PSMG1_Chr21_40555440
ATGTATTTCGGTACAACTAAATCTGAAAAGTGAAACCNAGATCACGTGATCTCATATTTTCATTTTCATTTAAATTATGTCCCCTTTTTCTCTTGCTTGAAACAGTGCTCCTCGAACTTTGTCTTCCAGCACATTTTAAAGAGAACCAATTAAAGAACAATCACACATTCTGCTTATTAAAGGCTATTTGAAAAGTGAAACCNAGATCACGTGATCTGCCAACTTTAAAACACTATTTTTTACACTCATAAAAATGTTTTTTAAATCGCCTTGACAATCATCAGCTTTTGAAATGTGAATTCCTATTGCCAGAGTAAAGGTCTCGTTTTTATACCACCACGAAGCGCTGTATTTCTTGCTGGAAAAGTGAAACCNAGATCACGTGATCTGAGGGCGCGCCTGGCTACGGGGGCCCTCAGTACCACCGCGCCGCCACCTACCTGGGCAGTCGAAATTTGGAGCGGGTGCTCAGTACACTAATGCTACCCCAGTCTCTCCTAACGCAGAAGGAAAATGGAAACGGACGGAAAAGTGAAACCNAGATCACGTGATCTCGCCACGGCCAGCGGCGCTGGCTCCGCCCCTGCACCCCTGGTTCCGCTACCGCCACGAACGGAGGCCCCGCCCTCCTCTCGCCCCCTGCCCCTCTAGCCCGCAGTCCTCCCACCTCCTGGCGCCCGCAGGGCTCAAGGAAAAGTGAAACCNAGATCACGTGATCTCGCGGTGGCTGAGGCCTGTAATCCAAGCACTTTGGGAGGTCTAAGGAGGACGATCGCTAGAGTCCTGGAGTTCGAGACCAGTCTGGGCAACATAGCGAGACCCCCTCCCCCAATCTGTAATTTAAAAACAAAAAAGCGAAAAGTGAAACCNAGATCACGTGATCTAGCGCGGGCGGGCGGTGTAGAGGGCGTGGCCGCGAGCTCAGGGTGTGCCTGGGAGCGAGCCCTGTGCGGGGCGGGACGTAGCGCCCGCGCGGTGGGGGTGTGGCCGCGAGCTTGGG
>LINC00319_LINC00319_Chr21_44869903
CACGGAAGGAGCTCACTTTGTCAGCTGTAATGTGCTGGAAAAGTGAAACCNAGATCACGTGATCTGTAACAAGTCCCACAGCCTGGGGGCTTCAACAGAGAGAGCCTGAATGGCTCTCTCACCATTCAGGAGGTGGAATCCAGGGTCAGGGTGCGGCTCCGCTGGCTCCTGAGGCCTCTCTCCTTGGCTCTGTCTCCTGCTACTGTCCTCACAAGGCCATCCCTCTGTGTGGGTCTGTGTCCTCATCTCCTCTCCGTATAAGGACACCAGGCAGATTGGGCCAGGGCCACCCCACCAGCCTCATGTTACCTTAACCACCTCTGTGAGGACCCCATCTCCAAGTAAGGTCCCTTGCGGGAAAAGTGAAACCNAGATCACGTGATCTCAGATCTGGGGGAGACACACGGCCCCTAACAGTATCAAGGGTGGGTGGGCCCTCATAGGATAGGACAGCCGCCCAGTGGGGAGACACGTGGCCCCTAACAGTATCGAGGGTGGGTGGACCCCCATAGGATAGGACAGCCGCCCAGGGGGGAGACACGTGGCTCATAACAGTATTGAGGGTGGGTAGAGCCCGATAGGATAGGACAGCCTCCGGGGGAGACACGCGGCCCATGACAGTCTCGAGGGTGGGTGGACCCCCACAGGACAGCCGCCGGACATTTCCTCCTCTGCTAGTCTGAAAATCACAGAAAAGTGAAACCNAGATCACGTGATCTCATTTCCATGCCAGGCAGAGGCCCCCGGAGCGCAAAGGACCAGAGGATCAAAGAGCAAACGTCACCCTCAGGGTCTAACGTGCAGGTGGCAGGACCCCGGCCCTTCCTGTGTATCTGATTGTGGGTTTTGTCTCTGCCACGTGCAGGGATGGGTGCAGACTCCGTCCAAGGTCTTGGCAGGAAGAGAAAACTGCCACTGCAGAGGGGCTGGCTGAGGGGCTGGGATGGGGTCCCCGGGGCGCGGAGCTGCACACCAGCCCCTCGCACCTAGGCAGAAGGTC
>MIR4760_MIR4760_Chr21_41584358
TTTCTAAAGCTGTTTATTCATGCAAACCTCATTAGAAAAGTGAAACCNAGATCACGTGATCTCAGGGAGGCAGGAGGCTGTGAGGCAGCAGCAGGATCCTTCACCCCATGGCTCACTCACAGTGCACTCTTTAACCAGGTCTTATTATGTCCATGCTTCTGGGGTGATTAAAATATGCCCTAGAAGCCTTGATACCCAAAATAAAGCAAAACGTGGAATATGAAGTTTAAAAATGTGAAGAAAAGTGAAACCNAGATCACGTGATCTTTTTTCTATACTGTTCAAATGATCTTGAAGATGGCATCCGTTTCTTAGGTCTGCCATGCAAAATGACCACGATGGAGTGGCTTAAAACAACAGACGTTTCTTCTCTCACAGACATCTGAAATCAAGAAGTCAGCAGGGCTGGTGCCTTCTGGAGGCTCGAAAAGTGAAACCNAGATCACGTGATCTCAGCCTCCAGAGGCTTCCTCAACCCTTCACACTGCTGAGCCTGTGGCTGCCTCACTCCAGTCTCTGCCTCCACCTTCACATGGCTTCTTTTTTGTGTCTCTGTGCCTTCTCCTTTTCTGTCTCTTATATGACATTCTTCAGTGGATTTAGGACCCACCCTAATGAAGGATGACGAAAAGTGAAACCNAGATCACGTGATCTCTCTGCAAAGACTGTATTTCCAAGTAAGGTCATATTCTGAGATTCCAGGGGTTGGGATGTTGATATATTTTTGAAGGACCACAATTCAACCCACTAAAGGGATGAAAATTAAACTGAAAAATATCAACCCCTAAAAAACCTGCTTTATTGCCAACCATATAAATTGCTCTTTGGAAAAGTGAAACCNAGATCACGTGATCTCCTTGGTGTTCTTGGTGTGAGAATGGTGAAAAACAAGATAGAAAGCAGCCTGAAATATGCACAGGGGTGTGTCATCTCGTTACTGGGAAAGGATGTACTGTCCAAGCGACAACTAGACTGCAGAGGTAAGGCTGAGACCAGGGCT
>SETD4_SETD4_Chr21_37433116
GGCCACCCCTTCACTATTTAGAAAAGTGAAACCNAGATCACGTGATCTTAAGTAATCTAGAGATGATTTAAAGTATATGGGAGGATGTGCATAGGTTATATGCAAATATTACACCATTGTGAAAGTTGCAGAATCAAAATGGAGTCACTTGTGTCAAAACCCTGATAAATGAAAAGTGAAACCNAGATCACGTGATCTTTCTCATGCACTACGCCTCATAACAAGAATTGTCACAAAAGACCCTAACCTTGCAGAAAGGCCCAATCTTAAACACAGAAAATCCTTCTGCAAGGACATCTGTCCAGCAACTTTGGGAAAAGTGAAACCNAGATCACGTGATCTTTAGCCAAAGATAATTGATTTAAAGCAATTCATATAATCTTCATTTTCCTTTTAAAAACATCTCCTTGCCTCAACCTCCCCCAAAACGCACACAGTTTACTATGGCATGCATATTCCCATTGGAAAAGTGAAACCNAGATCACGTGATCTTCTTTTAGGGAGCCTCTTTTGTTACTTAGGTTTACACCATTGTATACAAGGGACTTGAGCATTCTAATTCTGGTATCCGCAGGGTCCTGGAACCATTCCCCCACGGACACGAAAAGTGAAACCNAGATCACGTGATCTACAGAAAACATGTTTAGGAGTACTAATTTTTTTTCCCCCATAGAAGATTTCCATAGAAGGGTTTTGGAGAGAGACACCACAGGAACATGCTATCAGCATGATTTCGAAAAGTGAAACCNAGATCACGTGATCTAAGGTACTGTTTGCCAGGTTTCTCCACTGTAGTCCCCAACACCATTCCAGGCTGTACTCTTTGGAATCAAGTTACTAGGCATAGCCCATAATCAAAGTGGGGGTGGGTGGGGCAGAAATCGAAAAGTGAAACCNAGATCACGTGATCTTTAGATATATTATTTAGAATTTTCCTGTGAGGCGGGTCCTGGGGCCAGAATGAAACGGTGGAATGGGGGCGGGGATTGGCGAGCAAAGT
>RCAN1_RCAN1_Chr21_35987441
CTAGAGAGTAAGCCTACTCTAAGAAAAGAAAAGTGAAACCNAGATCACGTGATCTAGAACCCAGTGCATAAACAGCTACCATTTATTAAGCACTGACTGAATTCTTAGTAATATGTCTTCATTTTTGAAAAGTGAAACCNAGATCACGTGATCTATTTGTACAAGTAGTTAAAAAGCAAAGCTGAAATTCAGACCCAAGTTCTCACTGTATCATACGAAAAGTGAAACCNAGATCACGTGATCTAAGAGACATGTCTGCTCACTTGAGGTCCTCTTATTTTTCCGCTATTCGAAAAGTGAAACCNAGATCACGTGATCTCTTTCGTTATGTCCTATTGTACATAGCATATAATGGTAATTCAGAAAAATTACTTCTAATTAGAAAAGTGAAACCNAGATCACGTGATCTAATACGCTGAAATAGAAAAGTAAGGCATTGTTATCATGGTCTAGTTCAGTCTTTATTGCGACGAAAAGTGAAACCNAGATCACGTGATCTAACCACTTGCCAGGGGCCACAGAGCCACAGGGAGACTATGTCTCGCTTAAATTCCCAAAAGTGGGCCCCTGTGGAAAAGTGAAACCNAGATCACGTGATCTAAAAACGTTGCCTCCCCAGTTATCACCCCAAGGGCCCAAGAGCCGAGGACTCGAAAAGTGAAACCNAGATCACGTGATCTTGTCAGAAAAGCGGAACTGGGGACGAGGACTTTGCCCCTAACCAACATGGCCGCCCTGAGGCTTCGGGCTTCGGGCGGCGAAAAGTGAAACCNAGATCACGTGATCTGTTCCTTTATTGGCCCCGTCTCCTGGAAGGGCGGGGTACAATAACGAAAAGTGAAACCNAGATCACGTGATCTCCGTTGGATCTGCCGGTGGCCGGCCCTAGGGGCTGGGGGGGCGGTCGCCGCGCCGGGCTTCTGCCCCTCCCGCGCGAAAAGTGAAACCNAGATCACGTGATCTGGAGGCCGTGTCGCTGGGAGACTGCTGACAGCCCGCC
>AGPAT3_AGPAT3_Chr21_45345278
CTCAGGAAATTACAAGGAATTGAAAAGTGAAACCNAGATCACGTGATCTTAAGACCAATAAATACCTGCTGCTTATCACACAGCTCCCCAGGTCCGCTCCCGTGAGGAGCAGGCTCTGCCTTTGCAAGCACTTTCACGAACAGCAGATCCGAAAAGTGAAACCNAGATCACGTGATCTCAGGGTGGCGGCCACTTCCCTGCCATGCCGCAGAGACCCTGACCTCCTCCGACATCATGCTCCGGCCCCGGCGAAAAGTGAAACCNAGATCACGTGATCTCGAGATGGCTGCCTTGCCCCGGCTGTTTCATCTGCATTCCAGGCAGGAAGGTCGAGAAGGGCACGCCTGGGCTTTGAAAAGTGAAACCNAGATCACGTGATCTCCTGCCGCAAGGGGCTTGGGCTGTCACCCTGTGGGCTGAGTCCAGGGCTGCCGTGTTGGAGAGGCGTGTGGGAATGTGCGTTTTGGGATGGCAGCCCGGAAAAGTGAAACCNAGATCACGTGATCTGGATTTCAAGCCCCGTGTGTCTTTGACCTTTTACCTGAGCTGTGTGAGAAGAGGCATTTTCTTGTTTCTTTGCGAGTCGAAAAGTGAAACCNAGATCACGTGATCTCGACACATGGTCGTTCGACTTCTGGCTTGGCCTCTTTTGTGAGTGTGGGGCCTGGTCATATCCTCTTGGTCAGTGAAAAGTGAAACCNAGATCACGTGATCTGGCCACGGTGCCCACCCTGGCAGGACTCTCTCCCCTCGCTGGCGCTGGCTCAGCTGCCGTGAGCGGCCGTAGGCACTGTCCCGGGCCCTCCTGTGGGAAAAGTGAAACCNAGATCACGTGATCTCTGCCGTCCTGGCTTGCAGAGACTCTGGGTCATGCGGGGAAGAGGGCAGAGTCCTCCTCCCTGCTCAGGCAAGAGAGGATCCAGCAAGAAAAGTGAAACCNAGATCACGTGATCTTCCCAGTCTGGGCAGCAGATAAAAGCCAGGGCCCCACACTTCTGCC
>C2CD2_C2CD2_Chr21_43373999
CACACCCATGCACCACCATACACACTCGCACGAAAAGTGAAACCNAGATCACGTGATCTACACCACATGCTGTGCACTTACACATCACACGTACACACACCCATGCACCACACCGACACACCACACACGCACCACGAAAAGTGAAACCNAGATCACGTGATCTCACACCACATGCACCACACTGGCACGCAACACACATACCACACCACATGCACCACGCTTACACACACACCACACCCATGCACCACACAGAAAAGTGAAACCNAGATCACGTGATCTACACCACACCCACAACACATCACACCACATGCGCCACACACATCACACCACATGCACCCCCGCCCCACCCGCACACTGAATGAAAAGTGAAACCNAGATCACGTGATCTCCTGGGCCTGGTGCTGAGCCCCTCCTTGCCTCTGAGAAGCACGCCCCCTAAGGCAGGCCCAGCCCCTGGCTCCAGGGGCGAAAAGTGAAACCNAGATCACGTGATCTGACTGAGCCTGGATCCTGTCTCGCTGGCGAGCAAATGGCAGTCCTCGAAATCACCCTGACTGCGCGCTGTGCACACGCACACTCACACATGTGCGAAAAGTGAAACCNAGATCACGTGATCTACGAGCCAAGCCAAGCAGCCGCACAGCAGCCGCCGGGGTTGGGCTGATGAATCCGGAGGCCCGGGTCACCTCGCGGCCCGCGGAAAAGTGAAACCNAGATCACGTGATCTCGCACGTGGCGGGGCCGGGAAGGCCGGGCCTTTAGGGGGGCGGGGGCACGCCGCGTTGGGAGCAGGGGGGAGGACTGCGGCCCGAAAAGTGAAACCNAGATCACGTGATCTGGGCACCGCCCCCGCCCCGCCCCGCCCCGCGGCCAGAGCCTCCTCCGGCCACCGCTGGGCCGCGGGCGGGACGCGAAAAGTGAAACCNAGATCACGTGATCTGGCCCGCAGCGGCCCAGGAACTTCCCAGACGCCGAGTCGGGAGCGCGGGCCGCGGGGTCC
>LIPI_LIPI_Chr21_15583212
GTGCTGTGGAAGGACCTAGATTGAAAAGTGAAACCNAGATCACGTGATCTGTGGTATTTTTTAAAAAATGGAAATCTCATGTAAAACACCCAGAGATCAGACAGTTCAAAATAATGATGGAACTTCCTCAGCAGTTAAATGTTTGTGATTTTTTTAAACGAAAAGTGAAACCNAGATCACGTGATCTTCAAATACTTCCCCAGACCTCAGATTAGTTTCTGCAGATTTATAACATACAAAAAACACTTCTGTTCTTACTGTATTTTTGGAACTTTAGAGAAACTTGAGAAAAGTGAAACCNAGATCACGTGATCTCTTTCAATTTATGTACTTAGAACAACTCCCAATTTTTCTTGCTTACTAAAGTCCATTGCTAAGAAAAGAAGATAATTAAGTAAGAAAAGTGAAACCNAGATCACGTGATCTTTAAAATGGTCATCATATTAAATACTTTTTTTTTTATAATTTTCACCTTTTAGCCTCAAGTGATGAGCCAAAATTTTGAATGTTAAAATAGCCCCTGCTTTGGGGATGTAAAAGAAAAGTGAAACCNAGATCACGTGATCTATACTTGAAAGAGCTTAATGGATATGGCTTTCATTATTGATTTATGGTATATAAAGATATCTTAGTTTGTAGTCAAAGTGAATATAAACCACAACGAAAAGTGAAACCNAGATCACGTGATCTTTTCTAACATCACATTTGCATATTTTCCTGACCGCTTCTGAAATCCTGAGGTTAAAAGGAATACAGAAAGATGTAATTAGAGAAAAGTGAAACCNAGATCACGTGATCTTAGCTGAAGGTTTGTTTGTGACTTATTACAGAGCCTGTGACTTAAAAATCCTTCCCACAACCACAAGCTAAAGTGGGAGAAAACAAACTACCTCACCTTTTCGAAAAGTGAAACCNAGATCACGTGATCTAACTTTTACAGAAGAACCTGCCAGCCTGTGATGATCCTACCAAAGAGAAACCTCAATGAGTTACGGAATTT
>HSF2BP_HSF2BP_Chr21_45079374
GCCTCCCAGGTTCAAGCGATGAAAAGTGAAACCNAGATCACGTGATCTGATTACAGGCATGCGCCACCATGCCCGGCTAATTCTGTATTTTTAGTAGAGCCGGGGTTTCACCATGTTGGTCCGGCTGGTCTCGAACTCCCGACCTCAGGTGATCCGCCCGCCTCGGCTTCCCAGAGTGCTGGGATTACATGCGTGAGACAGAAAAGTGAAACCNAGATCACGTGATCTTTTCCTTTACTACACTTACACAAGGTCTACTTTATTTGCCTGTTTGCCTCCTTGCTTTATTACTAATAGATCCTCGAGGGTAGTGATTTTGTCTGTCTTCTCTCCTGCAGCCCCGTCACGTAAAGGTGCTGGTGAAAAGTGAAACCNAGATCACGTGATCTCACCAGGGCAAATCAGGGCAGCCCAGTGATTCGAGATGCCGGCTGGGGAATCGGACCCATGTGGGTCTTTTCTCAGCTTCCCCGCTTACTGTGACTTTCATAAGTAACGGAACCCCCTCAACCCGTTTCCTTGAAAAGTGAAACCNAGATCACGTGATCTGAAGCGGTTCCGGCAGCGCGGAAACCGAAGCACACGCTGGGTGTCACGACAACACGTGGAAGCCGCATTCCGTGCCGGGGCCCTGGCCCTAGCCCCAGCCCCGGCCCCCGGCCCGCCATGTGGCGCGGCTGACCGCGGCCGTGCGCCCACCTGAAAAGTGAAACCNAGATCACGTGATCTACTGGCGCAGCTTCTTCACCGCTCGGTCCCGGATGCCCTTCTCGCTGGACGCCAGCCGCTGGGCAAATTGGATCTCGGCCGGCTGCATGGCGGGGGCCATCGCGCCCGCTGGAGCATCCCCGGCGAAAAGTGAAACCNAGATCACGTGATCTGCCGAGCGCTGCGGAGCAGCCAGCCACCGTCCGCCCGGGCCGCGACTGCACAGAAGGCGGCGGCGGCGGCGCGCGGGCTGATGGCGTCACAAAGGCGCCGCGGCTCGCAGCGCGCTCTG
>CLDN14_CLDN14_Chr21_37852388
TTGTTTGTGACTGTTCACTTCCAAAAACAGAAAAGTGAAACCNAGATCACGTGATCTATGTCAATCCTCCATCAATAACATTTAACAGATGCTTCCGAATGCCTGCTCCAAGCTCCTGACACTACTGGATGTGCTGTCTTTCTGTCCTTCACCGTGAAAAGTGAAACCNAGATCACGTGATCTTTTTGGTCCATGCCCAGGGCGTTTGTCCACACCAGATTCCTTCGCTGCATCTTTTTTTTTAAACACCAACCAGAGCCCGGCGGATTGATGCACACTGTGGAAGACAGAAAAGTGAAACCNAGATCACGTGATCTTGGAGCATTTGCGGTGTGCTCAGTGACGAAGGGGCGGAAATTCTTGTCATGTTAAATCCATGGCTCTCAGCACACTTCTCAATTCCGAAAAGTGAAACCNAGATCACGTGATCTGAAAAGGAACTGGGATTTGTGCCTTGAGAGGGTCCCCAAACCTTGGAGCCACTCAGGGTGCTGGCTTTTGGCTACACATTCCCACCAAGGAAAAGTGAAACCNAGATCACGTGATCTAAACATCTCTTAATCAGCGAATCATTCCTCAAAGGGCTGGAGGCGTTCCCAGCCCTGACCAGTTCCCTCAGCCACCCTCAGGTGCTGCCTTCACTTCCAGCGAAAAGTGAAACCNAGATCACGTGATCTGCTGTCAAGCAAGTGTCTTGACCTTCCAAGAAAGTCACCTTCTTCCGTCAGCACTGGTTTCACAGTATGCCATGTCTCTTATCTCCAACTTGTAGCAGAAAAGTGAAACCNAGATCACGTGATCTTTGACCCGTCCAGCTCCACATTCCACCAACAGACCATCCGAATCACCCACAGCTGCAGCTGTAGAAAAAAGCAAACAAACAAAAGCAGTTGCTCGTTGATCGAAAAGTGAAACCNAGATCACGTGATCTATAGCAGCCTAAAGGCTGAGAAGCTGAGTTACTCAATAGCAGAAAAGTCCAAAGCAGTGTGAGGACAAC
>U2AF1_U2AF1_Chr21_44527688
AAACGCAGGAGAGGAATAGAACCCTTCCAACGGAAAAGTGAAACCNAGATCACGTGATCTGACTGAAAGGGTATCCCAGAGGCAGGTCACTGGCCTTCCAGCTCCACCTGTGGGTGGCCTTGGCCAGGCAACTGCAAGAGTGCAGGGCCCCGGGGAGGTCGCACCTGGCAAGCGCTGAGGGAGGGTAAAGCGGAGAGGGGTGTGAGAAGAGAAAAACAACACAGAGCGTCCGAGCTATGTGAGGCGTGCGAGGTTAATCCGGCCCGGAGAGACAGGTCTATGCGGCTTCAGCGGTCCCCACCCATGCCTGGCAATTGTTTAAAGGCACTATTGCTCCGGACCCGCTGCCTTCACCCATGAACTTCCTTTCCTGGAATTATGATATAAAGAACAACGTACAGCCAATTAATAGCTTGTTATTTTCATGTAAATTCTTGGTGAGCTATTTAAGAACTGCCCCCCTCTTAAGCTTTATAAACCCACTTGTCACTGTTGCAAATCCTATGTTCAGGGCAACTTGAAGGAAAAGTGAAACCNAGATCACGTGATCTTTGGCCCAAATAACCTCTCTACTTATATCAAGTTTGCCTCAGCTTTTTTTTTCTTCTAGGTCGACGGTTCCCGCCCCGCAAGGGTGCAGGGAAGGGGACGCCCGCACTTCCTAGTGCTCCCTTAGCTGGGGTCGAGCTGAGCGCCCCCCACCGAGCCCCAGGCGGCTCTGTGGAGAAGCCCCTCGGCCCCGGGTTCGGTCTGCACTGCCAGCCCCCAGTCCCCGGCGCGCAGGATCCAGCAGGGCCAGCGCCGGGCGGGCGAGAAGGCGAGAGAGCTAGGGCCGGGCGGGGAGGGCACCGGCAGGGGGCGCGGGTTCCCAGGACCGAAAAGGCGGAGCCTCCCACGCGCACTACGTGCTCCCTACGCGCATGCGTCCCGCCCACGCGCAGGCAGCACCTCGCCTGACTGGGTAGCGCTGCCACGTCGGGGCGGGGAAGAGCGTCGTCGC
>KCNE1_KCNE1_Chr21_35831902
TCTGCCTGGTGCACAGGACACATCGGTGCACGAAAAGTGAAACCNAGATCACGTGATCTCCCCATGAGAACACCGAGGTCGAAGCCCAGGAAGAAGTGACCTGCCAAGGAAGACCATGGAAAAGTGAAACCNAGATCACGTGATCTAGTCCTAGGTCAGGAACCTGCCTCTGCGACCCGCCTGCAGAGCAGGGAAAAGTGAAACCNAGATCACGTGATCTAAGGTTCATGGGATTGTCTTTTGGGGACTGCCCCTTCTCCTCTTGCCTGCCAAGCTGAAAAGTGAAACCNAGATCACGTGATCTAAGTCACCTGCATCATTGCATGGTTTGCTCTCTGGACAAGGACGGCTCGGGCTGAAAGGCCCCAAGGGAAAAGTGAAACCNAGATCACGTGATCTGTGCCTCCAGCGACTGTCTGCCGCTCCGGGCCCCCTCCTGTCTGGTCGAAAAGTGAAACCNAGATCACGTGATCTACACCCAGTAAGTGGGTGCTTCATAAATGTTTGCCTAATAGGTGTGTGGCCACAGGAAAAGTGAAACCNAGATCACGTGATCTTCGTCGGGAGCGGAGGTTGAGCGGTCTTTGGAGGATTATGTTCAGAGATATTTGAAGGCCCGCGAAAAGTGAAACCNAGATCACGTGATCTGGCCTTTCTCCTGGCTGCAGTGGCTTCCCCCCTGGCAACCTCAAACTCCCGCGAAAAGTGAAACCNAGATCACGTGATCTCGGCTTTCTCGATCCTAATGCAAACCTTCTGCCGGCCTTGAGAAAAGTGAAACCNAGATCACGTGATCTCCTACGCGCGTTGGTGTTGGTCTGGGGTGCAGAGTGTGGAGGACCCGGGGGGGCCGGGGCTGGAAAAGTGAAACCNAGATCACGTGATCTCTGGGCCGTGCGTGTGGGCGGAGTGGGGCGGGACGCCTGGCGGCTCTGGGAGGGAAAAGTGAAACCNAGATCACGTGATCTCTCAGGCCCTTAGAAGGTGCCGCCCCGGGGCG
>ZNF295-AS1_ZNF295-AS1_Chr21_43442112
ACTATTCAGCCTTAACGAAGACAATTGAAAAGTGAAACCNAGATCACGTGATCTCACAGGCCAGTCACAGTGGGACAAATCCTGCAGGATTCCACTTATATGAGGTGGCTAAAGTAGTGGAACTCATAGAACCAAAGAGTGGGAAGGTGGCTGCTAGGAGCTCACGGAGGGGAAATGAGGGTTGCTGAAAAGTGAAACCNAGATCACGTGATCTCCAAATGAATGAGCTCTAGAGCTCCGCTGCAGGACATCACACCCATAGTCGCGATGCTGCGGTGGACACTTAGCATTTTAGCAGGACAGATCTCATGTGTTCTTACCACAATAAAAATAAAATAAAATTCTGGAATTAACATGAAAAGTGAAACCNAGATCACGTGATCTATATTGCAACGTATGCTAAGAAGGGGTTATTCATCTGGTGACAGTGGCATACATCCTGCCACGGTCTCCTCTGGCAGCTGCCCAGAGCACACAGCAGTCCAGGAGATGCGCTTTGAATGCTGTACCCAGCACTTCATGAAAAGTGAAACCNAGATCACGTGATCTTGAATACGCGAAGTCACAAGTGTCCCTGGAAATCAGGGATGTGTGGCTGTTCACATGTCACTACTGGGGAGCGTACTGTGTCTGGGGAGGGCCTTTGTTTGAGACAAGACGTGGACTGAGGACAAGAGAGCCAAGCCAAGTGAAAAGTGAAACCNAGATCACGTGATCTACCGGGTGACCAGGTGGCGATGGAACGTAGAGCCCGGACTTTGCTGGGCAGTGGGCAAAGGGCAGGAGTCAGGCTCTGGAAGCCTGGGATTCCGAGCTCCTCCAGGGTCTTTAGCCCCTGGGGTGAAGGGGACAGGGCACAGAGGAAAAGTGAAACCNAGATCACGTGATCTCTCAGGCTGATGACAGTGGCAGTGCGCAGGGGCGCTGCAGGAGGCCGGGGAAGGCGAGGTCACAACAGGCACAATAGGGAGTCGTTGCCAGGCAACCTCTCTAGGCTTCT
>LINC01423_LINC01423_Chr21_39717998
TTAAAATGGGGATCTTAATAGTACCTTTTGAAAAGTGAAACCNAGATCACGTGATCTACCCAGGCTGGAGTTCAATGGCACTATCTCGACTCACTGCAACCTCTGCCTCCCAGGTTCAAGTGATTCTCCTTCCTACGCCTCCTGAGTAGCTGGGATTACAGGCGCCAGCCACCATGCCTGGCTAATTTTTGTATTTGAAAAGTGAAACCNAGATCACGTGATCTCCAGGCTGGTCTTGAACTCCTGACCTCAGGCAATCCACCCACCTTGGCCTCCCAAAGTGCTGGGATTACAAGCGTGAGCCACTGCACCCGGCCAATAGTACCTATTTTATTGGGTGCCTGTGCTTCATGAAAAGTGAAACCNAGATCACGTGATCTTAGTAAATCAACCAATGCTCATGGTTGTTAATGCTACCCACTCTGACCTCCCTGCCATCCATCCTTCCCTCTGCAGCTGGTATAACCATCTGCCTGCTGCTTAAGGCCCTTCCACAACTCCCCGTTGTATTCAGGATAAAGCTAATAGTCTTTGAGAAAAGTGAAACCNAGATCACGTGATCTCATCCTCTCCCCAGCCCGTTTTCAGCTCTTGCCTCCCAACTTCTCCCAGCTTCACCCTCGTGTTCCAGGCCTTCTGCTCTCTGCTCCCCTGACCATGAGGACTTCTTGGGACTCATATTCATCTCAGAAAAGTGAAACCNAGATCACGTGATCTGTCGACATACCTCCTTCTCGTCATTCAGTTCTCATTTCAAGTGTGACTTCCTCAGGGAGGCCTTCTGTAACTCCTGTTACTTGGCTTATTCCCTGTGGGAGGTTTTTATTTGTTTGCAGGTTTAGTTAATTTCCATCTCCCTATGTGTGGAAAAGTGAAACCNAGATCACGTGATCTTAGCAGGTGTTCAATATGATCTATGGGTGAGAGTTTAATGAGATAGTACCCTCCCCTCTCCCATGACTTCTAGCAGCTAACTCCTCCCTGCAAGGACTTCCTCAGC
>USP16_USP16_Chr21_30396937
TGAGAGGGAGTTTTGCTCTTGTTGCCCAGGCTGGAGTGAAAAGTGAAACCNAGATCACGTGATCTCCTCTGCCTCCAGACTTCAAGCGATTCTCCCCCTTAGCCTCCCGAATAGCTGGGATTACAGGCGCCCGCCACCACGACCGACTAATTTTTTGTATTTTTAGTAGAGACGGGATTTCACCACGTTGGCCAGGCTGGTCTCGAACTCCTGACCTCACGTGATCCACCCGCGAAAAGTGAAACCNAGATCACGTGATCTGGTGAGCCACCGCGCCAGGGCTCGCACTTACAAATTTTCAAAGAATGGACAGTAAATATTTGAAAATCCCCTCCTCCCCCGCAATTTATCTGACACCGTCTTTCGGTTTTGCTTTAAAAATTCACTCTCGCGGCCGGGCGCGGTGGCTCACGCCTGTAATCCCAGCACGTTGGAAAAGTGAAACCNAGATCACGTGATCTCAGGAGTTGGAGACCAGCCTGGCCAATTGGTGAAACCCCGTCTCTACTAAAAATACAAAAATTTTAGCTGGGCGTGGTGCCGTGCGCCTGTAGTCCCAGCTACTCGGGAGGCTGAGGCAGAAGAATGCACTCCAGCCTGGGCGACAGAGGGATATTCCGTCTCAAACAAACGAAAAGTGAAACCNAGATCACGTGATCTTGACATGGTGCAGGAAGGTAAATTCAAGACAACTTAGGTACTCAGTTTTAGAAGTCGACAGGACAGAATTACGGAAACAAATTTAAGCGTTCCCCCTTTTAGCTCCAAATATAATGTGTTCCAGAAAGGTAACCATCTAGGAAACTCCAAGGCTCAGACCACCACCGGATGCGAAAAGTGAAACCNAGATCACGTGATCTCGTGGTTATGTCAGAGACGAGAAAACCCATTGACAACCAAACCCCTAAACCCGAACATCCGGCGCAAGCCGCACGCAGGCGCAGATTTACTAGCGTCAGAGCCGATGGTCCCGGGAGGTGGGGGTGGGGTGGTGGTGGCC
>EVA1C_EVA1C_Chr21_33784744
ACTGGAAGAAGAGGCCGAGATCCCAATTCGGTGACCCGAAAAGTGAAACCNAGATCACGTGATCTTAATGCCATCCACCCTTCCGGGATCTTTACGGCCCACCTCTGAGTGGGTCCCACGGGGAGAAAAGTGAAACCNAGATCACGTGATCTTCCCTGCACACTCTGGGGCGTTCGCAGCTCTGGAGCCCGCGGGGCAGTGCGTCCGGCCCCGCCCGAAAAGTGAAACCNAGATCACGTGATCTACGCCCGCCGCGAACTTGGCAGGCCCTCCCGCCGGGTTCGGGAACACTGTGTGCGAAAAGTGAAACCNAGATCACGTGATCTGCCCCGCGCGATCCATAGGGTTTGGGTCGCTGGGCGCCAGGTACCCGCACCCGGCAAGCAGCCACGGAGAAAAGTGAAACCNAGATCACGTGATCTTTGAGTTGGGGCTACGCAGGCCACTCCTAGGCCACTGGCTGGGCGTCCGAACGTGGGTCAGAAAAGTGAAACCNAGATCACGTGATCTGATGCTGTGGCCCACTTTAAAACAAAGCCCAATTATTAGCGCTCGGCGGCTGTTTGCGCCGAAAAGTGAAACCNAGATCACGTGATCTGGACAACCAGCACCCAAAGGAAGCCGAGCTGGAGCTAAAGATCCCGGCTCCGGAGCCATCTGACCGGTGAAAAGTGAAACCNAGATCACGTGATCTGGCTGCGAGAGCTTGGGCACGGCGCCGGGGCTCAGTCTCCTCTTCTGTGGAGAAAAGTGAAACCNAGATCACGTGATCTTGCACGTGGCGCGCGGCGGGTGGCGGGGATGGCAGCGGTGCGATCCCACGCCTCCAGGACCCCACCTTCCGAAAAGTGAAACCNAGATCACGTGATCTGGCGCCCCAGCTGCACGCGCGGCGCTGGCTCCAAAGTGCGTCACGGGCACCGGGAAAAGTGAAACCNAGATCACGTGATCTCTGGCACCCGGCCAGCGCGGGCAGGGCCACGGGTGCCCGGCTGTTTCC
>C21orf59_C21orf59_Chr21_33984913
TACATTCCCTGACCATCAAACATAAGAAGTCCGAAAAGTGAAACCNAGATCACGTGATCTGTATTTGAATTTGTGTTGTCCGTTTGTTTATTTATTATTTTTGAGACACAGTCTCACTCTGTCGCCAAGGCTGGAGGGTAGTGGCGCGATCTAGGCTCACTGCAACCTCCGCCTCCCGGGTTCAAGCAATTCTCCCACCTCAGGCTCCCTAGTAGCTGGAATTACTGGCACGCGCCACTACGTTCGGCTAATTTTTGTATTTTTAGTAGAGAAGGGGTTTCACCATGTTGGCCAGGCTGCTTTCGAACTCCTGACCTCAGGTGATCCGCCCTCCTCGGCCTCCCTAAGTGTTGGGAAAAGTGAAACCNAGATCACGTGATCTCCTGTCCATTTATTTTTGTTTTCTTTTTGTCACACTAAAATATAAGCTCCATGAGAGCAGTGACTCTGGATCTGTGGGGCCCGGAATAAACAGCGACTGACGCCGACTGCCTTCAGCAAGAGTCCGCTGGAGGATGGCTGGATATTTCTGGGAGGGTCGCTCTGGCAGGGGCCGCTGGAGCTACCCCAGCAACGCCATCCAAATCAACCTGAACGAAGAAGTGCGGACACTCGCCCTGGCCCCTCCGTCCTGAAAAGCTGACCCGCGCAAACAGCAGCGAACAGCAAGACTCAGTTCTGGGTCGCTGCCGAAAAGTGAAACCNAGATCACGTGATCTTGGAAACGTTGCCGGAAGTGGAGACTGAAAGCGGCGGAAGGGACGCTGGAATGTGGAGCGGTTGTGGGGCGGCAGCTGCGGAACTGCGCGATTGTGGTTCCCGCCGTATTTCCCGTTCCCCATCTAGTAACTCCCATCTCAGCCCACGTATCTCCCTGAGTGGAAATCTCGGGCCCCAGACCAGTCGATTGGGAGGTCCGCCCTCCCCTTCAGCGACTTGGTCTGTGTTTTGGCAGTTGCCGCGACAACAGTCACTTCCGGGAAGGGGCTCTGCGAATCTC
>TPTE_TPTE_Chr21_10990943
TCCTTCCACCTCAGCCTCCTGAAAAGTGAAACCNAGATCACGTGATCTCCATGCCCAGCTAATTATTATTTTTTTTTTTGAGACGGAGTCTCACTCTGTCCCCCAGGCTGGAGTGCAGTGGCGCAATCTCAGCTCACTGCAGCCTCCGCTCCCTGATTCATGCCATTCTCCTGAAAAGTGAAACCNAGATCACGTGATCTCAGGCACCTGCCACCACGCCCGGCTAATTTTTTTTGTATTTTTAGTAGAGAGAAGGTTTCACTGTGTTAGCCAGGATGGTCTGGAACTCCTGACCTCGTGATCCGCCCGCCTCGGCCTCCGAAAAGTGAAACCNAGATCACGTGATCTCCGTGCCCAGCCCTATGCCCAGCTAATTTTTATATTTTTCGTAGAGACAGGGTTTCGCTGTATTGCCCAGGCTGGTCTTGAACTCTCGGGTTTAGGTGAGAAAAGTGAAACCNAGATCACGTGATCTTATAGGCATGAGCCACTGTGCCTGGTTTCCCTTTCAAAAGAGATTTTGGGTGTTTCGTGTCACTGTATCCACGCCGCGTGCGGTCTCTTGTGCGTGGCTTCTTTTCCTGAGCACGCACAGCTGCCTTGAAAAGTGAAACCNAGATCACGTGATCTTTTGTTTGTAATTCGGGGGTGACCCAGGGGTTCGGGCCGCGGGCCCCTCCCCTCGCCCAGGCACACCTTGCAGAGGAGGGGGCGGCGGGGACAGGACCCGGGTCTGTGCCTGCGCACAGAAAAGTGAAACCNAGATCACGTGATCTGCCCCGCCGGGTACCTGTCACGGCTACTGCCGCGGCGCGCGCCCGCCACGTTAAGCCGGATGGCGGGAGGAGGGGTGCGGGGAGGGTGGCACGGCGGAAAAGTGAAACCNAGATCACGTGATCTAACTGGTAGTGCGCGCGCTCGCCGCTCGCTCGCGTCCCGGAGGCGGAGTCTGCGGCGGCGGGCGGAACGGGGGCGCGCCTATGCTAGTCACGTGGGCGCT
>MRAP_MRAP_Chr21_33664123
AAATATTTTCTAGCTCTCTACATTGAATTGGTCTAGAAAAGTGAAACCNAGATCACGTGATCTGCACCCCTATCATCTAGACCATGATAGCTAAATACCATTTTCTACTAAGAACTGGGATTCCTTGGAGAAATGACTGAATTCAAGGTTCGCGGGGGTATCCAATCTTTTGGCTTCCCTGGGCCACACTGGAAGAAGAATAATTGTCTTGGGCCACACATAAAATACACAAATAGTAACAATAGCTGATGAGCTTTAAAAAAAATGCAAAAGAATCTCATAATGTTTTAAGAAAGTTTATGAATTTGTATTGAGCCACACTCAAAGCCATCCTGGGCCACATGTGGCCTATGGCAGAAAAGTGAAACCNAGATCACGTGATCTAATGTACATAGATTTAAGTTCAAAAATGCATTTTATATATATATATTTCTGAGACAGAGTCTCACTCCATTACCCAGTCTGGAGTGTAGTGGCATGATCTTGGCTCACTGCAACCTTCACCTCTTGGGTTCAAGCCGATTCTCCTGCCTCAGCCTCCTGAGTAGTTGAGACTGACTACAGGTGTGCACAACCATGCTTGACTAATTTTTGTATTATTTTAGTAGAGACGGGGTTTCACCCTGTTGGTCAGGCTGGTCTTGAACTTCTGGCCTCAAGTGATCCTTCTGCCTCGGCCTCCCAAATTGCGAAAAGTGAAACCNAGATCACGTGATCTCAGCCTCAGAAATGCATAATTTTTTTAAGCTTCTTATTATTTACTGTTGGAAGACGCTAGGCAGGGATAAATAGGTGCAGCATAAAAGACTTTCAGGGCAGTGAAACTACTTTGTATGATACGATAATGGTGGATACATGTTATTATACATTTTCCCAAACCCGTAGAATGTACAACAACAGTGAACCCTAATGTAAACTATGGACTCTGGGTGATAATGATGTGTCATTGTCATTGTTGGTTCATCAGTTGTAACAAATGTACCACTCTGAGGCAGCAGGT
>C21orf58_C21orf58_Chr21_47743813
GGACTGCAACGCCGCGAGAAACGCGCGGGAAAAGTGAAACCNAGATCACGTGATCTGGCGCACCCTGGGGAGGCGCTGCAGGCCACCCGCGCCACGCCCCCGGCCCCGGCCGCGCAGGAAGAAAAGTGAAACCNAGATCACGTGATCTATACCGGCCGCCCGCCCCAGGCCACCCGGTCCCGGAGGACGCGGGAAAAGTGAAACCNAGATCACGTGATCTCAGCGCCTGCCGCGCCCCACCCCCTCCGTGCAGCCACGCCACGCCCCTGTAGCCCCGAAAAGTGAAACCNAGATCACGTGATCTGCACCGCGCCCAGCCCGCGCCCCACCCCCCCCGACGCAGGCGCAGCCCCGCCCCGGCCCGCCCGGAAAAGTGAAACCNAGATCACGTGATCTTGGCTGTGGCCGCGGCGGGGGCGGGACCTGGCGGAGAGCGGCGGATTCAAGATGGGAAAAGTGAAACCNAGATCACGTGATCTGCCGGCGGGAAAAAGCGAGACCTCCGCGGCGGCTTCCGCCGGACCGCGTCCTGAAAAGTGAAACCNAGATCACGTGATCTGGAGCCGCCCTTAGGACTTCACGCCAGAGCAGCTAGAGAAGAAGCCCCTAAGAAAAGTGAAACCNAGATCACGTGATCTCTTTCTGCGCCGCTGCTCTTGCTCAACTTCCATCTCCCTCAGACTCCGCGCGGGCCGCCCGAAAAGTGAAACCNAGATCACGTGATCTCTTCGCTCTATTTACACTCCCTCCCCCGCGCTTGGGCTCGCCCTCCCCCCGCGACAACTGGAAAAGTGAAACCNAGATCACGTGATCTCGCGCCGCCAATCAGGGGGCTGCGTTTCCGGTCTCGCGCACGCGGAAAAGTGAAACCNAGATCACGTGATCTCCCCGCCCTTTACGCTCGCCGGCCACAGATTGGTGCGCTCACGTACCCGCCTCCTACGGCAGGAAAAGTGAAACCNAGATCACGTGATCTCGCCCGCTGTGATTGGCCGATTTT
>SAMSN1_SAMSN1_Chr21_15918681
ATTAAATAGAGGTTCTGGGTGTTGAAAAGTGAAACCNAGATCACGTGATCTCTCATCACCAGGGCAGCAATTATCAGTATATGGCATCGTTTGTAGCACAAAGACATATGGTTAATTGGGGGTTCTGTTTAATTGATCGAAAAGTGAAACCNAGATCACGTGATCTTTAATACATTAGAAAAGTAACATATGATAAACATTTACTTTTAGTCATGTTCCCATTGAAAAGTGAAACCNAGATCACGTGATCTTTAAAATATATGCATACATGCTTTAAGTAGGATTAGTATTGTTTAAGTTCTAACTTATTTTATCTTCTAACATTGTTTATTTGAAAAGTGAAACCNAGATCACGTGATCTAAATATACCATGCCTGTAATCCTAGCATTTTGGGAGGCTGAGGTGGGCGGATCACGAGATCGAAAAGTGAAACCNAGATCACGTGATCTGGTGAAACCCCATCTCTACTAAAAATACAAAAAATTAGCCAGGCATGGTGGCACACACCTGTAATTTCAGCTGAAAAGTGAAACCNAGATCACGTGATCTTTGAACCCGGGAGGTGGAGGTTGCAGTGAGCCGAGATCATGCCACTGCACTCTAGCCTGGGTGACAGAGTGAAAAGTGAAACCNAGATCACGTGATCTATATACAAAATTGACTACCTTGAGTATTCTTTTTTTTTTTTTTAAATAATAGAAAACCAACATCTCAAGTTTGAAAAGTGAAACCNAGATCACGTGATCTTTTTTTCTACCCATGGAATGCATTGTAAATTTTTACTTTTATATAAACCAAGAAAATGAGTTTTGTTTTGAAAGAAAAGTGAAACCNAGATCACGTGATCTGTCTAAATATGAGATTTGGAACATACCTCATAGAAAATAGCAAGACAATAAAGAGTTACCAAAGAATTACTGTAAGAAAAAAAAATTGAAAAGTGAAACCNAGATCACGTGATCTGACTGAAGGAGGAAGTGGCAGGTCCCTGGGCTCAAC
>ANKRD30BP2_ANKRD30BP2_Chr21_14410486
CGCGAGCCAAGGAAGAGCAGGGCCTAGAGTGGAAAAGTGAAACCNAGATCACGTGATCTAGGCCGTCGGGCCCAGCCCTGCAGCCTCTACCGTGGGCTCAGCTGCAGCTGGCATTTGAAGGTGGCAGCAGCGGTGGCAACCCCAGAACCTGTCCGCGCCACCAGCAGGCGAACCCCAGGGTCGGACACCGCCACTGCGCCTAAGTCAGGCAGTGGGACCTCAGTTGCAGGATCGTGGGAACCTGCTGCAAAGCCTCGTCGCCGCAGCTGTACAGAAAAGTGAAACCNAGATCACGTGATCTCAGCGCGAGCCGAGGAAGAGCAGAGCCCCGGGTGGAAGGGCGATGTACTCGGCGATGCTCAGCGGTCTGGGCCCAGCCCTGTAGCCTCTACCATGGGCTCAGCTGCAGCTGCCACCTGAACATGGCACGTGGCAGAAGAGGCTGCAACCCTGACCCTGCCAGCGCCACCAGCCGCGCGGATACTTGGGCCAGAAGCCTCCAGGGAGCCTAAGTCAGGGGTTGGGTCCCTGGCTGGAAAAGTGAAACCNAGATCACGTGATCTCACCCTGGAGGCTGCACGATGCCCAGCGCCAGGGCCCAGCTCCTGGATCTCAGGTTGAGGAGGGGCCAGGAGCGGCTCTGTCAAGCAGGCCATGTGGCAGGGAGCCCCCCACGTTCCGCTGTAAGGAGCCCTGCCAGCCCGATAGCGCCTCAGTAGCAGGTGCCACCTGCACGCCGTGCTGGGCGAAGCGCAGCCAGGGCGGTTTCCGAAAAGTGAAACCNAGATCACGTGATCTGTTGCGCATGCGCTGTTGCCTAACGGTTCTGCTCAGCTGCCTAACGGTTCTGCTCAGCTGCCTAACGGTTTTGCGCAGCCATTTTCTCCCTGGAGAGGCTGGAGTGTCCAAAAGCTTGGCCGACTGAGATTGCTAGTCGTGTCAGGGCGGGTGCGGGACTGAAGAAGGGCGAGGGCGAGCGGCGGGGACTGGGGAAGGGCGA
>BAGE5_BAGE5_Chr21_11098925
GCCTATCGTCTTTTAGCAAAACGAAAAGTGAAACCNAGATCACGTGATCTTTACCCTTCTCCCACTGGCCACCCTCTTTCCCCCCTCCATCTACCCAAAAGCTTCTCTCCTCACTGTCTTTTCACAAAACCTTCTCTCCCTCCTGCTCGCCACTCTCTCTTCCGAAAAGTGAAACCNAGATCACGTGATCTTCCCACTTGTCACCCTTTTCCCCCCTCCATCACTCAAAATCTTTTTACCCACAGTCTTCTTTCCCTTTCTTCTCTCCCCACCATATTTTTGCAAACCTTCTCTCCTTCCTGCTCAGAAAAGTGAAACCNAGATCACGTGATCTTACCCCCTTCCATCTACCCAAAAACTTTTTCCCCACCATCTTTCTGTGAAACCTTCTCTCCCTCCTGTTTACCACCCTGTTTTTCCCCCTCCATCTACCCCCCAATTTTTTTTCCCAACATCTTTGAAAAGTGAAACCNAGATCACGTGATCTCCGGCTCGCCATCCTTTTTTCCTTTTGGCACTAACCACCCTCTTTACCCTTCCATCTATCCCAAAACTATTTTCCCCTTCCTACCTTTCCAGCCACACTACAGTGTCGAAAAGTGAAACCNAGATCACGTGATCTCACGGTGCAGCAGGCTACAGCCTCCAGTCTGTCCTGGTCCTCTAAGCCGGGCTCGGAGCAGCTCGGTGAGCAGACACAGAAGAACCTGGAACAGCCTGACTCTTCTTCAGCCGAAAAGTGAAACCNAGATCACGTGATCTCGGTTCGTGGACTACACTTTCCAGGATTGGATAAGAGAAAGCCCGGAGGCCTACTCTGATTGGACTTTGTTATCATGTTCTGATTGGATGAAAGTCTTAGGACAACCAATTAGAGTATGAAAAGAAAAGTGAAACCNAGATCACGTGATCTTTTTCTCTCACCCAATCAGAACATGTAGTCCAGAAACCATGCGCGTAACCCCATGTGCATGCCGAGCAGGCCTCACGCCAGTTTAGG
>LINC00114_LINC00114_Chr21_40145401
TGAACTTGCCTTATGTCACTAATTCCTGCGGAAAAGTGAAACCNAGATCACGTGATCTACATTCAACGAGGGAATTTGTCAAAATGCTTTCTGGCAAAGTGCCTGACACAAACAATGTGAATTTCTCTGTGTAGAAATGACCCTTTCTGCCTGGTGCTAGCTTTCCTGATAAGCTCACTGGGAATGTTCCTCCTGCCGAAATGCAGATTTGTTGATCATCTTTTGGATTTCAGATCCTTGCTCTGGGAGAACGAGATGCAGGCCCGTTCCTACTGAGGACCATTGTCCCATAGCCCACTCTTGCTCCAGAGTCCTGCTGGCTTCTAGTTTCTTCTCCCATGGACCCCCAAATTCCGGGGACTTATTTCCTAATGCCTCCCACTTAGTATTCCCTGAAATAATATTCTGAGGAGTTCTGAATAGGGGAGTCTTCAAATAAATCAGCAAGTGCCGTGAGAATGCATGAGTAAGGGAAGGCGTCATGACCCAGGCCTCTCGAGCAACACTAGGGAGGCAAGCGGACGGAAAAGTGAAACCNAGATCACGTGATCTGCCACCCACGGCACAACACACCTTTCCACAGGGAAACACAGTGTTCTCTCTTCCACCCCTCATTGTCATAGCCCAGTGAAGATTCACCTATTGGGAAAGAAATGAAAACCAACATGTCTTTGAACTTAATTGTTTTCTTAACATTTGGGGCTGGGACATCTGTCTTTGCTTAAAAACACATCTATTTATATCAACAACCGTTTACATTGAGTCCTTGGAGACTGACTTAAGCAGATGTTGCCTGATGTGGGTTTTCGTACTTAGAAAAAATGTGGAATTCATTTCTACCCCACTCCCTCCTCAATAAAGTTAAATTGCAGAAATTTGCAAACCTTAGATTTCAGTGTACACAAAATACATCCTCCTAGCTTTTCATAACATGTGACTCATGTTATTGTGATGAAGGGACTAATGAATCATTTTCGTACTACGAGGGCTGGAAGACGGC
>LINC00161_LINC00161_Chr21_29911639
TCACTGTGTTAGCCAAGATGGTCTCGATGAAAAGTGAAACCNAGATCACGTGATCTGCCTCCCAAAGTGCTGGGATTACAGGCGTGAGCCACCGTGCCCGGCCTGAACTCTTTTTCGAAAAGTGAAACCNAGATCACGTGATCTAAATTCTGCTAACAGTTCCAAGGTTTAAAACTGGGGAAGTTAGAGACATGTTATTGAAAAGTGAAACCNAGATCACGTGATCTGTAGACACAGGGAGTACATGTGCAGGTTTGTTACATGGGTATATTGCGAAAAGTGAAACCNAGATCACGTGATCTGGTAGTTTTTCAACCCACATCTCCCTTGCTCCCTCCCCTGTCTAGTGGTCCACAGTGCCTAAGAAAAGTGAAACCNAGATCACGTGATCTCAATACCATAATCCTAAGTGAATTAATGCAGGAACAAAGACATGTTTTTGTTGAAAAGTGAAACCNAGATCACGTGATCTCTAGGATTGAAAAAACACTATGTCTTGCTGATATGTCAGTCGCAACTTCAGCCTCGAAAAGTGAAACCNAGATCACGTGATCTTCTTTTTTATTTATTTATTTTCAAATTATAAATTCATAGGGTACATATGCAGGCTTGTTACAGAAAAGTGAAACCNAGATCACGTGATCTGCTTCTAGAGAACCCATCACCCAAATAGTGAACATAGTATCCAATAGGTAGTTTGAAAAGTGAAACCNAGATCACGTGATCTCCCACTTTTGGATTTCTCAGATCTATTTTTTCCATCTTTATAGCCACCAACAGAAAAGTGAAACCNAGATCACGTGATCTTGAGGTCCACAACTTAAAACAACATTCCAATATAGATTCTCATGATCCGAAAAGTGAAACCNAGATCACGTGATCTCATCATCAAATGAGTAAGTCAACATAGTAAAAGAAAAGAACAGTTCTTTATCGAAAAGTGAAACCNAGATCACGTGATCTCAAGTGACAAAACATTGGGACTGACTGTATAAAATGC
>MAP3K7CL_MAP3K7CL_Chr21_30517879
AGAGCCCAGGGCTGGGGGACACCCCTTGAAAAGTGAAACCNAGATCACGTGATCTCTTGGGTGGCTTCTTTCCCTTTTTGGGGTCCTTGTCTTTAGCTCTACTCTGAGGGGGCTGGAGAAAAGTGAAACCNAGATCACGTGATCTTCAATATTCTCTGTTAACTGATTGCTAGCTATCATTGCTAAATAACAGGGAGGATTTGGGAAAAGTGAAACCNAGATCACGTGATCTCAAGTTATGGAGAAACACAGAGAAGACAATTGAAGGGAATCTACAAACAAAATAATCCTGAAAGAAAAGTGAAACCNAGATCACGTGATCTGAAAAGAGCCCATCATCAAATGTACTATGGTACATCATAATGGTTGGGCTGTCAGTAAGAAAGTTGAAAAGTGAAACCNAGATCACGTGATCTTTGTATTTGCCAAACAGGCAGTGAACATCTGTTTATATAAAAAATTTTCCTCTTCTTTCCTTTATATTTGAAAAGTGAAACCNAGATCACGTGATCTTTTTGCTTGGTCTAGTAAGTCTACAGTGCCATTTTGAAGAAGAAGCCTTCAAATTACGAAAAGTGAAACCNAGATCACGTGATCTGTGATTTGCCAATTTGCGTAAGTCTGAGTCCCTGTCTTGCACAATAAATAATTGGTAAAGAAAAGTGAAACCNAGATCACGTGATCTTTTTGTCCCATTATAAACATATCAAGCAACTATTTTTTTTTTCAAAAAAGCTAAATTTGCTAGAGGGGAAAAGTGAAACCNAGATCACGTGATCTTTTATGCTTCTGGAATTGTCAAAACAAACTTAACTGCTGTCAGGAACTCCGAAAAGTGAAACCNAGATCACGTGATCTCAACGATTCAGCCAAATGTTTTTGGAACAGCTGTGCTACAAGTCAGCATGAGTCATTTTCCTTCGAAAAGTGAAACCNAGATCACGTGATCTTCATCCTGCTTTTAGAATATTTGCCTATTTTTAAAACCAGTCAAAGAAGG
>TRPM2_TRPM2_Chr21_45773483
TGACACCTTTGGGGCAGTGGCAGGGGATGGAAAAGTGAAACCNAGATCACGTGATCTGGGTGTCAGGGACTCAGGGAGGCCCCGCAGGGCTTGAACATGCTTATGTTTCTCATTTGTAAAGGGAGGGCAGTCATCCGGTGGCTTCTTGTGGCCTCGGTGATGAAGGCCACATCAGAGCCAGGGGGAAAGGATATGAGAGAAAAAGATTCATTTGAATTATTGTCTTTTTCCTGGAGTGGAGAGATGTGGTACTCCCCAAAACTTCCTTTCTAGGAAAAGTGAAACCNAGATCACGTGATCTACCAGCACTTTGGGAAGCGGAGGCTGGTGGATCGCCTGAGGTCAGGAGTTTGAGACCAACCTGACCAACATGGTGAAACCCTGTTGCTACTACATACAAAAAAAATTAGCAGGGTGTGGTGATTGGCGCCCATAATCCCAGCTACTGGGGAGGCTAAGGCAGGAGAATCACTTGAACCAGGGAGACCGAGGTTGCAGTGAGCCGAGACTGCGTCACTGAACTCCAGCCTGAGCGAGAAAAGTGAAACCNAGATCACGTGATCTGAAGAAAAAGAAACTTCCTTTGTGGACAGTGAGGGCTATTTAAAAAAATTTTGGAATATGAAAGTAGTCACTGGTGTCTGGAAGCAGGAGCTGTGCAGAATTGTACAGTTGCGAAACCATGTCGCTGGCAGCTGGTGCTGGCGGTGGAGACTTCCCTGTGCGGTGCTCAGTGCAGCTGCACCCGTGGGGGAGGGAGCTCTTTCTCTGGCCCGAAAAGTGAAACCNAGATCACGTGATCTGAACGGCCGCTGGGACCCCCGCATGTGCATGTACTCCCCCAGAGTGTCCGGGGGCCCCAGCCAAGGGACACAGCTCAGGCAGCTGGGAACATGTGCAGGCTGATGAAGAGAACCGGATGAGGGCTTCACATGAGGAAGCATGTGGCCAGGTCCTCTCAGAACATCAGCCTCATCTTCCTGTCTCTGATCTATTTCAG
>PAXBP1-AS1_PAXBP1-AS1_Chr21_34100424
GCTATCAATTCTCATACCAAGGCAAGACAAGGTTTGAAAAGTGAAACCNAGATCACGTGATCTTTGAGTTTCCCGTTTAATTTATGCTTACTGAAAGGAAAAATTTTGAGCGTATTTCGTCCGGAGCTGTTTATCAGCTTCCTGCTTCAAGATCTGTCACTACGTTGAAAGGGAACCTATTTGGAAACTTCAAGCAGTTCCTTCGAGGTGAAAGGAGCGGAGGTGGGAGGGAAGAAAAGTGAAACCNAGATCACGTGATCTAGGGGGCAGGAGAAGGAAAAGGATTATCCCACGCGACAGGCTCTCCCGGGGGTGGCGATGAAGGGCAAGGGAAAAGGCACAGGTTACCGCCGCCTCTCCTGCCCCGGGCTACCGCCGGCTGGGGGGACGGCAGGCGGGGCCGATAAATACGAATGGCCACCCGGGAAGAGGAAAAGTGAAACCNAGATCACGTGATCTGGCTCCTCGGGGGTCCCGGGCAGTCGACTGCCCGGGAAAGCGGCTCCTTCTCGGAGAGACGGAAGAGCCGAGCAGCCCAAACCCTCCATTTATGCGCCAGAAGAGATACCCCGGCGCCCAGGCGGATTCGGTTCGTTCCCGCGGGCGGGCTGACAGCCGCTGGAAAAGTGAAACCNAGATCACGTGATCTCCCCGCACAACCAGTGGTCTGCTCACAACCCCGCCCGTCCTCCCGCACCCCGGCTGCTCGCGGTCGCCCCTCACCGCTCCCGCTGACGCTGCGGAGGCAGAGACTGGTCTTGGAGGCGTCCGCCCGCCCGGCTGCCCGTGGGTCTGGCCGCAGCAGCTCCCCGCCCCCCGCCGGCTTGCTCACCTCGAAAAGTGAAACCNAGATCACGTGATCTCGCAGCCGCCGCCACAGCCGCCGGGAGCGTCACTTCCGCTCCAGCAGGCCCATCTCTTCCGCATTGCGCCGCGGCCGGGGGCGGAAGATCCGCCCCGCGCGAGGGAAGGGGCGGGGCATCAGGAGGGAGACCACGCC
>RUNX1-IT1_RUNX1-IT1_Chr21_36411723
AGCACTTCCCCTTTTACTGTGCAAAATTTTAGAAAAGTGAAACCNAGATCACGTGATCTCTTATTACTGCCCCAGAATGTGCAAAAGAGAGTTTAGGTCAACTAAGATACATTGGTTTGAGTGCCATTTTTTTCAGGAGCAGTTTTAACACCAACCACAGTTTGCTGCACTTTCTTACACAGCTTCTGTTTGGAAAAGTGAAACCNAGATCACGTGATCTCATTCCACACCATCTGCAGGCTGCATCTGGGCAGCTTCATCCAGCTCGGTAACAGTCACAGCTGAACTTGACATTCACCCACTTTGAAAGTATAGAATTCATAAAATCTGAAACCACATATGTGTATAAAACCCATGCAAGAGGAAAAGTGAAACCNAGATCACGTGATCTGTAGTCCTCCCCTTCAGGAGTGTTCTCTCTTATCCCAGCCCCTTTCATGTAATGAATGGGTGAATGGGTGAAAATGAAATTATTTAGGCATTGACTGACAGGTAGGAACAGAAACTCAGGCTTCTAGTTTATTATTATTTATTGAAAAGTGAAACCNAGATCACGTGATCTAGAATGGCTTTTACTTCCAAAGTTCTAGAGGAGAGGAACAACGTTAAGCAACCTTAAACAAATATTAGCACTGTGAAAGGTGCAGGGTCATATAAAGAAGTAGAAGTGCCGACAATGAAAATTCTATCCAACTGTCAGAAAAGTGAAACCNAGATCACGTGATCTTAAATAAAGGCTGTGTCTCCCATATGCTTCCCTCCAGGTTGTATTCAAAACAAAGAAATAATTGTATTACAGATGTGAATAAATCTGTTTAAAAAATAAGTGAACCCTGAGACATATGAACTATGAGACATTGAAAAGTGAAACCNAGATCACGTGATCTGTGCTGTGTCATAGAGTTATATAGAGTTATGTATATATATAGTTCTGTATAGTTTCAGTTGGCATCTAAAAATTATATAACTTTATTTTTTAAAATCTATAATTATAAATATT
>MIR155_MIR155_Chr21_26946291
TTCATTATTAAATAAAAGAAAAGGTGATTCCCCTCTGAAAAGTGAAACCNAGATCACGTGATCTGATACTCTAACTTCTAGGTTCTGTTATAGTAACACTGAAATCAGAAACCTGTGGGAGAGAAAAGTGAAACCNAGATCACGTGATCTCAGACTCTAAAAGGAAGTAGCAAATTCATCTTGTTCTTTTTTTTAATCAACCCTCTGCCTAAGACAAGTAGTTTGAAACACAGAAAAGTGAAACCNAGATCACGTGATCTTGTAGTCAAAACCAAAGCCACTGGGTAGTGCTTTCCCCAAAGGAATCTCTAAATAGTAGACGGGGACATTTTCAGAGAAAAGTGAAACCNAGATCACGTGATCTGCTTGTATCACATTTCCTGAAAGAATAAAGGTAAAACTTCAACTATGTATTACAGAAAGAAGAAAAGTGAAACCNAGATCACGTGATCTAACAGGTTAATTGGGTTTTAATTTTCATAAATCATAAAGGACTATTTTGAACATTTGGGCCTTTAATTGTCTGAAAAGTGAAACCNAGATCACGTGATCTAAAAAAAAACTGTACTGTGTCAGAATGCAAGCTTTCCTCTTTGCATTTTGGCATTTGAAAACTCCGAAGAGCGGTTTTTGGAAAAGTGAAACCNAGATCACGTGATCTGTGTACCCGATTCAAAACTAGAGAATAGAATTTAAAACATAATTTTCAAAGTCTTCAAATGAAAAGTGAAACCNAGATCACGTGATCTAATTGCCAATTTCTCTACCACTTTCAAAAAATTACTTCCAAGGATTTAATGAGCTCCTTCCTTTCAACAGAAAATGGACTATTTTCGAAAAGTGAAACCNAGATCACGTGATCTCAGCTTTATAACCGCATGTGCATACACAAACATTTCTTTCTCTCTTGCAGGTGGCACAAACCAGGAAGGGGAGAAAAGTGAAACCNAGATCACGTGATCTATCCTCTGAGTGCTGAAGGCTTGCTGTAGGCTGTATG
>SLC19A1_SLC19A1_Chr21_46962385
GCTGCTGCCCCAGACTCACCCCTCGCGAAAAGTGAAACCNAGATCACGTGATCTACCACGGTGGCCGTCCCCTTCTGTTCTGTGCAGTGGACTTCCTGGCTCCTCCTTAGCCTTGGGGCCCCCACAGCCCTCGGCTTGGCTTCCCTCCCCATAGCCAGGCCCTGGGTAACTCCAGGGGAAAGTGACCCTGAGGCCCCCCACTTCTCCCCGTGTCCTGCACAGGCCTTGGGCTTTCGGCGGTGCTGTCTGCCGCAGCCCCACGCCTTCCTGGGAGAGTGGCCCAGGCCCCCCTTCCTGAGTGTGACTGCGCTGCCGTCTGCGAGGCCTGCGCGGGTCTCCCCCGGGCTGTCCCTGCTGGGATGGGGACTGGTGGCCCCGGGCCACGTCCTGGATCCGGCTTGCTCCTTGGTACAAGCCCGTACGGGTCACGGTCAGGCAGGAGGGCGGGCGGCGGGGTCCCGGGGGCGCCGAGTTCGGGGCCGTGCGGTCCCCAAGAGCAGGCTGTGCGTGTCCCTGTTGGAGAAAAGTGAAACCNAGATCACGTGATCTCTGAGGGCGCGTGGGCCCGACCCGCGTCCCGGATCCAGCTTGCGGCCAGGAATGCAGGTGTTCCAGGGTGCCAAAAGGAAAACGCACAAGGCCTCGTCGAGGAGGGGGGGTCAGGAGGGGACCGGGGGTGGGAAGAACGCGGGGGAGAGGGATGGCAGGGTGCCCGCCCGAGGGACCGACACCTCCGCGAGTGGCACCCCAGGATGCTGACGCCGGCGGGGGTGGGGGCCCGAGGGGCGGTCGGGGTCAGGGGGCGGCCCCAGGGGTAGGGCCGCAGCACGAGGGGCCGCGTGACCCCGGCGGTGACCGGGTGGGGAGAGGCCGGCGCCGGGGCTGGGAGACGGCCGTGGGTGGGAGGGTGCCCCGTGGGGACGCTCCTGCCGCAGCGCCCGGCCACGCGCGAGGCCCCGCCCTCAGGACGCGTTCGGCGGGACGGACCCGCCCACCCCGC
>LINC00114_LINC00114_Chr21_40124181
CCTCACTGCCCTCACTGCAGCCCCTCTGCCAATGGAAAAGTGAAACCNAGATCACGTGATCTAAAGGAAATGCATTTCTCCCACAGATACAAACAGCAGAATTGCCTTGGGAATTAGTGGCCCACTGTAGGTTGAGTATTGGGTGTGGTTTTCCATTTTGCCTCCCCATGGGGGCCTCCGAGAAAGCGTACCCACCCCTGGCGGGCGGTGGGTTCTAGTCCAGGGCTGATTTCTAGAAAAGTGAAACCNAGATCACGTGATCTGACGCTGGGATGACAGCAGGAATGCAGAGGAGACCATCCTGGGAGGAAAGGGTGTCGCCACGTGTAGAGCGCTTCTCCCTGCAGGCCCTTGTGTGCACAGGGTCTGTCTGCTTCTCTCATGGGACCGTCACAAGGACATGGATTTGTGTGCCATCCCCACTTTAGATGAAAAGTGAAACCNAGATCACGTGATCTAAGTGGCTTCATGAGTGGTAAGGGAGGAACAGGATCCTGCGGAGACTATACCTGAGAGATATCTGGAACCTGCACTCCTAGCCACTAATACCCCAGGTCGCTTATGTGTGTGATGTAAGTGGTGCTGGATGGAGACCTCTCTCCTCTCCCATCCCACCGGCCATGAGAAAGGCCCATCGAAAAGTGAAACCNAGATCACGTGATCTTATGCAAGTTTCTGCTCTCCCTGCCTTCCCCTAAACATCACTCCTTTTGCTCACTGGGGTCTGAAGTGGCCCCACACAAGGACAGCTTTTCCCTTCAGAAAGGAGAGGAGGCAAAAATGCAAACAACTTGGCAACCAGGTTGTTCATATCCAACGTCGTGGCTTTCATCGAAAAGTGAAACCNAGATCACGTGATCTGGATGGAGAGGCGCTATTCCGCTAAGGTGGAGGAACAGGGCTCGGAACAGAGAGAAACCACACAGCCCAAGGGCAGTGTCATCTCCTGCCACGCACAGCCTTCCTCCATCCAATCCATGCAGACTGACGCCTACCCTGA
>COL18A1-AS1_COL18A1-AS1_Chr21_46844955
AGGTGGGGAAGCAGGAGGGGGCGGGGCGGGGGCAGTGCTGAAAAGTGAAACCNAGATCACGTGATCTCCCCTTCCTGGGTTCTCATCCCACATGAAAGAAGCAACAGGGATGCAGGGAAAAGTGAAACCNAGATCACGTGATCTAAGGACAGCCGGCCGAAGTCAGAATGAAGTTTGCACGCACAGATGTGCTGTTCTAACTTGGGATAAATGTGGATGAAAAGTGAAACCNAGATCACGTGATCTCTGGCTTTGCTTTGGAAAACAGTGTCCCCTGCCAGACCACCCTGGGGAGGAAAAGTGAAACCNAGATCACGTGATCTTGTTTCCTTTCTGCTGCCCAAGTCCAGAGACCAAAGGCCCCGAACCTCCCCCTGAGGAGCCGGGGAGGCTGGAGAAAAGTGAAACCNAGATCACGTGATCTACAGGACCCCACCTTGTGCAAGTCTGCAGCCCAGCTCCACACCTCACAGGGCAGAAAAGTGAAACCNAGATCACGTGATCTATGCAGGAGGGTGTGGGTGAGTGGGGTTGTGACCCCTGCCGTGACGGTTTTCAGAGGCCTTGGGCCACCCGAGGAAAAGTGAAACCNAGATCACGTGATCTCACCTCTTGGGGGACAGTTGCAGGGACCCCAGGGACCCGCTGACTCTGTGTCAGCACCAGGGGAAAAGTGAAACCNAGATCACGTGATCTTGACAGGCGTGTCCAGGGAGACAGGTGGACGCGGTCACACTGCACTCACAGCAGAAAAGTGAAACCNAGATCACGTGATCTAGGCGTGTCCGGGGAGACGGGCGGACGCGGTCACACTGCACTCAGCACACACATGGAAAAGTGAAACCNAGATCACGTGATCTTGTGAGGAAGGAGGCGGTGGGTGGTGCTGCCCACCCATTGGCTCACAGGCCCAGCAGCACCGATGGAGAGGCCGCGATGAAAAGTGAAACCNAGATCACGTGATCTTGAGACTGACTGGCCCCCGAGCCCGGGGCATCTG
>MIR3648-2_MIR3648-2_Chr21_9825831
NNNNNNNNNNNNNNNNNNNNNNNNNNNNNNNNNNNNNNGAAAAGTGAAACCNAGATCACGTGATCTNNNNNNNNNNNNNNNNNNNNNNNNNNNNNNNNNNNNNNNNNNNNNNNNNNNNNNNNNNNGAAAAGTGAAACCNAGATCACGTGATCTNNNNNNNNNNNNNNNNNNNNNNNNNNNNNNNNNNNNNNNNNNNNNNNNNNNNNNNNNNNNNNNNNNNNNNNNNNNNNGAAAAGTGAAACCNAGATCACGTGATCTNNNNNNNNNNNNNNNNNNNNNNNNNNNNNNNNNNNNNNNNNNNNNNNNNNNNNNNNNNNNNNNNNNNNNNNNNGAAAAGTGAAACCNAGATCACGTGATCTNNNNNNNNNNNNNNNNNNNNNNNNNNNNNNNNNNNNNNNNNNNNNNNNNNNNNNNNNNNNNNNNGAAAAGTGAAACCNAGATCACGTGATCTNNNNNNNNNNNNNNNNNNNNNNNNNNNNNNNNNNNNNNNNNNNNNNNNNNNNNNNNNNNNNNNNNNNNNNNNNNNNNGAAAAGTGAAACCNAGATCACGTGATCTNNNNNNNNNNNNNNNNNNNNNNNNNNNNNNNNNNNNNNNNNNNNNNNNNNGATCCCGCGGCCGTGTTTTCCGAAAAGTGAAACCNAGATCACGTGATCTCCCCGAGCCGCCGCCTCTGCGGGCTCCCGGGTGCCCTTGCCCTCACGGTCCCCGGCCCTCGCCCGTCTGAAAAGTGAAACCNAGATCACGTGATCTGATCCTCTTCTTCCCCCCGAGCGGCTCACCGGCTTCACGTCCGTTGGTGGCCCCGCCTGGGACCGAACCCGGCACCGCCTCGTGGGAAAAGTGAAACCNAGATCACGTGATCTGGCGTCCGCGTCCCCCGGCGCGCGCCTTGGGGACCGGGTTGGTGGCGCCCCGCGTGGGGCCCGGTGGGCTTCCCGAAAAGTGAAACCNAGATCACGTGATCTCGTGCGGGGGAGGAGACGGTTCCGGGGGACCGGC
>GART_GART_Chr21_34915198
TGTCAACTGGGGCAGGGGTAGCAAGAAGAAAAGTGAAACCNAGATCACGTGATCTTTCACTTGCTGTAATTAATCGCAACCATTTCAAAGTCCCCTTCCATCTTTATCTCGAGTATTTTAACGAAAAGTGAAACCNAGATCACGTGATCTGTTTTAATTGAAACATTTAACTATCAGAACGGCTGACAGATACTACAGGACAGAAAAGTGAAACCNAGATCACGTGATCTTCCAGACCCCCAAGCGGTCTGAAGCTCGCAATAATAAAGAGGATTTAAGATTAACCAAGAAACGGCCGAAAAGTGAAACCNAGATCACGTGATCTCGGCCGGCAAAATCCGCGGAGGCGAGAGGGGGAGGGGATACGCGGCGGCGGAGGAGGAGAAAAGTGAAACCNAGATCACGTGATCTGCGGACAACCGGGCCTACGAGTAGCTAAACGGCAGGGGGGACCCAAACAGGGGAGAAGGGTGAACATCTTAACTCGGTGAAAAGTGAAACCNAGATCACGTGATCTGGAAAAGGCGAAGTTCCTCGAGGGAAAAGGAAGGGAGCGGCTGGGGGGGCGAAAAGTGAAACCNAGATCACGTGATCTCAGGCCCAGGCGGGGCCCTAGCGGGGCCTGAGCCGGGGAACGACTGCGTCTCCGAAGAAAGGTGCCAAAGGAAAAGTGAAACCNAGATCACGTGATCTTGGGAGCAGAAGAATCTGGGAGGCGTTTACCTGGAAAGCTCCTGTTGAATTTCCCGGAATGAAAAGTGAAACCNAGATCACGTGATCTGCTCGATGTTGGTCGCCATGGCGTCCGCTCCGTTCTCTCAACTCCTCCTCGCTAGTCCTGAAAAGTGAAACCNAGATCACGTGATCTGCGCACGGGCCAATTCGGTCTCTCGCCTTCCTGATTGGCTCCAAAGGGAATGCCCGGTGAAAAGTGAAACCNAGATCACGTGATCTGTGAGCACGGCCCTGCTCTCCTCTGCTGTTTCTGAGCGGCTGGGGT
>LOC642852_LOC642852_Chr21_46707966
CCGAGGCTGCGCCCCGGGCCTCGCAGACGGAAAAGTGAAACCNAGATCACGTGATCTACGCAGCCTCGACTACAGCCAACCCGCTGGCCCGACCCTGCCCCCAGCCCCCGCCCCATCCCATCCCCCAGACTCGAAAAGTGAAACCNAGATCACGTGATCTCCTGCCCCTGTCCCGTCCCCGTCCCATCCTTCTTGGCCCCGGCTCCCGCCCCGCCCCCATCCCATCCGAAAAGTGAAACCNAGATCACGTGATCTATCCCACCCCTCCTGGCCCTAGCCCCTGCCCCGCCCCCATCCCATCCCATCACCCTGGCCCCTGCCCCGCCCCCATCCCATCCGAAAAGTGAAACCNAGATCACGTGATCTTCCCATCCCTCCTGGCCCCTGCCCCCTGCCCCTATACCATCACCCTGGCCCCTTACTCCGCCACATTCCTTGGAAAAGTGAAACCNAGATCACGTGATCTCCTGACCCCTGCCCCCTGACCCCGCTCCATCCCATCCCCCTGGCCCCTGCCCCATAACTCCGCTCCATTCCGAAAAGTGAAACCNAGATCACGTGATCTCCCGTGGGCCTGCCCCTGACCCCATCCCATCTCCCTGGCCCCTGACCCCGCCCCGCCCCCATCCCATGAAAAGTGAAACCNAGATCACGTGATCTCAGCGTTGGCACCGTGGACGCGCGTTTACCGTCTGCGGGAAGCCGCCCCCGACAGAATATCGAAAAGTGAAACCNAGATCACGTGATCTTGGCCGGAGGCAGAAGCCGGAGGCCAGGACACTGCCCCCAGCAGCAGGAAGACGAAGCTGAGTGTCGCCATGGGAAAAGTGAAACCNAGATCACGTGATCTCGCGCCCCGCCCCGGAACCACGCCCCGCCCCCGTGAAATGCGTTCCCAGTAGCCACGGCAACGCCCAGCTCCGCCCGAAAAGTGAAACCNAGATCACGTGATCTCGGCAAGCAGGGGCGGGAGGGGGAACTGCGCGTGCGCAGAGTCTCC
>DSCR9_DSCR9_Chr21_38580803
CTTGCCTGGTTCTCTGCCATCCTGGAAAGGGAAAAGTGAAACCNAGATCACGTGATCTCCAGAGACAGGCCGAGTCTGTCATTGCATTAGCCTCTTAGTGGTTCCTTGGGGGCCACTCCCAGCAGAACGAAAAGTGAAACCNAGATCACGTGATCTCTACGAAACACCAAGGAAGTCCCCTTCCTGCCTCTGGCCAGGCCCTGCCTGAGAAAAGTGAAACCNAGATCACGTGATCTTGTTTCAGGAGTGCCCAAAAAGAAGCCACCAGGAGGACACCTCCATGCCAGAGGTGAAAAGTGAAACCNAGATCACGTGATCTTGGGGCCGGTCCCTTGGCCTTGCCAGGACAGCCTCCACAACGAGCAGCTGGTATGGTTACAGAAAAGTGAAACCNAGATCACGTGATCTGACAAGCTTGCTCTCTGTAACATGTGCCTTTGTGTCAAACAGACCTGTCATTGTTTTCAGCAAATACCTTGGAAAAGTGAAACCNAGATCACGTGATCTGTATTTTTCAGAAGTTGTGTATAAAGGCATTCTGCCTAATTCCTTCAGTCCTCTATTGAAAAGTGAAACCNAGATCACGTGATCTAAGCTCTTAATTTAGATCTCCCCACCGCCAGTTCCAAGAAATCTGCCACCAGCTCCAAGCGAAAAGTGAAACCNAGATCACGTGATCTCGCGGGGTGAGCCAGCAGCCTCTGAAAAGAGGAAGCCATTGAACAGATCACACTGTGCCTGAAAAGTGAAACCNAGATCACGTGATCTGCAGGACTCCGGCTTTGACTGGGGACTCACTGGAGGCCACATCGCTTTTGCTTCCAGTTTCCAAACTGCCGAAAAGTGAAACCNAGATCACGTGATCTAGCTGAGGCACAGTGCCTCACCCCTTCCTTCAGAAGACTGTCCAGCTCCCCCTCCTTCCCCTCCTCCCTCCCGAAAAGTGAAACCNAGATCACGTGATCTTCTGGTGTCCTCAGCTGGCTCCTCTCCACCTTCG
>LOC100506403_LOC100506403_Chr21_36953062
GCACCCATTTATTCCCCATTGAAATATGTGCCGAGAGCGAAAAGTGAAACCNAGATCACGTGATCTTTCTTGAAGCATGTGAGCTTTAATGAGTGTTAAGAGTACTTATGAACTTGCTGTTGCCTGCTGAAAAGTGAAACCNAGATCACGTGATCTTTATTGCTAATGAGAGAATTTATTAAGGCATAGCACAGGCAAGGCATAATATGAAGAAAAGTGAAACCNAGATCACGTGATCTGTCTTTCTCGCTCCAGTTGATGATATTAAAGAAGGGTCAGACACGTCATCACTCACTGAAAAGTGAAACCNAGATCACGTGATCTTTTTATTAAGATTAGAAAAATTTCCCCACCCCATTTGTCTCTTCCACACCAGTGTCTCGAAAAGTGAAACCNAGATCACGTGATCTGCTAAATAGCTCAGATGTTTTCCTCTTCCTGTAATAATCATGCATATGCCCAGCTTGGATGTCTCCCGAAAAGTGAAACCNAGATCACGTGATCTAGCTAGGCTCCTTCTTGTCGTGGGGACAATTGCCAAGGCTGATAGAGAAATAAATTGTGGGAAAAGTGAAACCNAGATCACGTGATCTCTCCAATCCCTTTAGTGTCTGTAGTTTTGGGGCATGTGCCCTGAGCCCTCCAGCCTTGAAAAGTGAAACCNAGATCACGTGATCTGCCCTGACCATTGGTTGGTCCTGAAACATGGCTTATGTGGCACTGGTATGCACCTTGTCGTCTACACAGCTGTAGAGCCCAGAAAAGTGAAACCNAGATCACGTGATCTCAGGTGATGGGCAGGACTGATATCCCTTCTCCCATCTTTATTCGCTAGGATCCAAGTGAAAAGTGAAACCNAGATCACGTGATCTAGAAACTACAACATCATTATCTTACTGCTGGAGGCAGCAGATTACGGACCCCTGACTGAAAAGTGAAACCNAGATCACGTGATCTCCAAGACCCTACACATCTGGGGGGCACTTCAGGATTCCTCCAG
>OLIG2_OLIG2_Chr21_34398215
ACCTTTTACAGCGGAGCCCTGCTTGAAAAGTGAAACCNAGATCACGTGATCTCCCAAGGCGTGTGGTGATCACAAAGACGACACTGAAAATACTTACTATCATCCGGCTCCCCTGCTAATAAATGGAGGGGTGTTTAACTACAGGCACGACCCTGCCCTTGTGCTAGCGCGGTTACCGTGCGGAAATAACTCGTCCCTGTACCCACACCATCCTCAACCTAAAGGAGAGTTGTGAATTCTTTCAAAACACTCTTCTGGAGTCCGTCCCCTCCCTCCTTGCCCGCCCTCTACCCCTCAAGTCCCTGCCCCCAGCTGGGGGCGCTACCGGCTGCCGTCGGAGCTGCAGCCACGGCCAGAAAAGTGAAACCNAGATCACGTGATCTGATAGTGGGGACTTTGTGCCTGGGCATCGTTTACATTTGGGGCGCCAAATGCCCACGTGTTGATGAAACCAGTGAGATGGGAACAGGCGGCGGGAAACCAGACAGAGGAAGAGCTAGGGAGGAGACCCCAGCCCCGGATCCTGGGTCGCCAGGGTTTTCCGCGCGCATCCCAAAAGGTGCGGCTGCGTGGGGCATCAGGTTAGTTTGTTAGACTCTGCAGAGTCTCCAAACCATCCCATCCCCCAACCTGACTCTGTGGTGGCCGTATTTTTTACAGAAATTTGACCACGTTCCCTTTCTCCCTTGGTCCCGAAAAGTGAAACCNAGATCACGTGATCTCTTGAGCCGCCCTTCTCCTCCCCCTCGCCTCCTCGGGTCCCTCCTCCAGTCCCTCCCCAAGAATCTCCCGGCCACGGGCGCCCATTGGTTGTGCGCAGGGAGGAGGCGTGTGCCCGGCCTGGCGAGTTTCATTGAGCGGAATTAGCCCGGATGACATCAGCTTCCCAGCCCCCCGGCGGGCCCAGCTCATTGGCGAGGCAGCCCCTCCAGGACACGCACATTGTTCCCCGCCCCCGCCCCCGCCACCGCTGCCGCCGTCGCCGCTGCCACCGGGCTAT
>GART_GART_Chr21_34915195
CAACTGGGGCAGGGGTAGCAAGAAGAAAAGTGAAACCNAGATCACGTGATCTTTCACTTGCTGTAATTAATCGCAACCATTTCAAAGTCCCCTTCCATCTTTATCTCGAGTATTTTAACAAACTAGCAAGTGGAAAAGTGAAACCNAGATCACGTGATCTCATTTAACTATCAGAACGGCTGACAGATACTACAGGACACTAGGCCCCGAATAATCTTATTAATAGATCCAGACCCCCAAGCGGTCTGAAGGAAAAGTGAAACCNAGATCACGTGATCTAACCAAGAAACGGCCGTTAGAGACCCTTTCCGGTCATAGGCACCGGCCGGCAAAATCCGCGGAGGCGAGAGGGGGAAAAGTGAAACCNAGATCACGTGATCTCTGAGGAAGGAACTAGGCCCGTCCCTGGCGGACAACCGGGCCTACGAGTAGCTAAACGGCAGGGGGGACCCAAACAGGGGAGAAGAAAAGTGAAACCNAGATCACGTGATCTCAGGGAGTCTTGGGTTACCTCGGAAAAGGCGAAGTTCCTCGAGGGAAAAGGAAGGGAGCGGCTGGGGGGGCGGTTGGGGGGGGCCCGAAAAGTGAAACCNAGATCACGTGATCTCCCTAGCGGGGCCTGAGCCGGGGAACGACTGCGTCTCCGAAGAAAGGTGCCAAAGAAGGCTAGGTGAGGGCCTAACGGTCCGTTGGGAGCAGAAGAGAAAAGTGAAACCNAGATCACGTGATCTCTGTTGAATTTCCCGGAATTTACTGACCACGAAAGACCTAAAAATCTGCTCGATGTTGGTCGCCATGGGAAAAGTGAAACCNAGATCACGTGATCTCGCTAGTCCTCCAGGCTCCCAGCATGCCTCGGGAGGAGGCGCACGGGCCAATTCGGTCTCTCGCCTTCCTGATTGGCTCCAGAAAAGTGAAACCNAGATCACGTGATCTCCGAGGGACCAATCAGTGAGCACGGCCCTGCTCTCCTCTGCTGTTTCTGAGCGGCTGGGGTAGA
>URB1_URB1_Chr21_33765312
ACCTAAGTATCGATGAAGTCGTATTAAAATATGAAAAGTGAAACCNAGATCACGTGATCTTTTCATTTTATTTCAGAGCATTTAATGCGGTTTACAAATCAATCACATCTTCCAAAAACACGAAAAGTGAAACCNAGATCACGTGATCTTTTTCATACATTGCATCATTTTCTGTTCATAACAGTCCCAAGGACTGGATAGGGTCGGCTTTGCTGTCTCCATGAAAAGTGAAACCNAGATCACGTGATCTCCTTACGCTGTCCAGGAAGGGGTTTTACAGACGTTACTTCGTTTGGTCTTCTCCTCCCACCCTGCACGGCGCAAAGAGCCCATCAGAAAAGTGAAACCNAGATCACGTGATCTTCTGGAGTGACAGGCTGCTACCAGACCAGTCGATCTGGTTCGGGCTGTGACATAAGCTAGGGGTCGAAGTCAGGAAAAGTGAAACCNAGATCACGTGATCTCACCTAGCCAAGGCGAATCCACCTTCCCGGCCAGCCACCAGGGCCTTGAATTGGCAAAGTATCGAGAAAAGTGAAACCNAGATCACGTGATCTATGCGACACCTTCAGGGCGACCTCGGGTCAAGAACTACTCATTGTGCTGCTTGGACGCGCCGGGGAAAAGTGAAACCNAGATCACGTGATCTAGGAGTGAAAGGTCTGGGAGTTCTTCCGGCCAAGAGCACCCGAAGAGCCACTGGGATCAGAAATGCGCCCCGGTGGACCCCAAACCGAAAAGTGAAACCNAGATCACGTGATCTAGTGTCCGCTCGCCCCATGCCGTGACCGGGACAACCGGTACAGCAAACTCACATGGAGGAAAAGTGAAACCNAGATCACGTGATCTGGATCCCTATCGCCCCGCCCCTTCTGCAGGCCACGCCCCTTCCGCCGGTCCCAGCCTCGCGCGGGTCGGCCCCTTCCGCCGGCCTTTCCGAAAAGTGAAACCNAGATCACGTGATCTCCTCTTCCGCCAGCCCCGCCTCTTCCTGCGCCAT
>KRTAP11-1_KRTAP11-1_Chr21_32253874
CCTCCCCCTTATCCCTGATGGAGACAGAAAAGTGAAACCNAGATCACGTGATCTATAATTAAAATGCATTCTATCTATATGTGTGAAAATAAATATCTTTTGAACATATTGAAGAAAAGTGAAACCNAGATCACGTGATCTTCAAATTAACATTATGATAATTTTAAAAATTAACTAAGCCTTTTCCACTGGCATATTAATGAGAGAAAAGTGAAACCNAGATCACGTGATCTTAAATTAAACATTTTAGGAATAAAGCTCATCCAATTTACTTAGAAAAGGTCTTGGCTACAAATAGAAAAGTGAAACCNAGATCACGTGATCTCTTTGTTGGTTGAACATAAAGGGTGGGTCCCACTGCCCTCTAGCCTTCCCACGGGCATCGAAAAGTGAAACCNAGATCACGTGATCTAGCCAGCTCAGACTTTGGATACAAGTCTCTGTGCCCTTTGTTCCTGTCAAGTGTTGTCACTGGAAAAGTGAAACCNAGATCACGTGATCTCTTCCCAATGAGGAGCTCCGTTAGGTGTGGTAGAGTGACTGATTAAGTTATGTTTAAAAGAGAAAAGTGAAACCNAGATCACGTGATCTGCATGGGCTTGTAATTGGTCCTGGTAGGGAGGGAGAGAGTGTGTGATGGTAGGATGGTGGCATCTTTGGTAGGAGAAAAGTGAAACCNAGATCACGTGATCTCAAGATGAATGAGGGACAACGTGTGGGCTGGGATGACCAATAGCTTTGAAGCTGCCAGAAAAGTGAAACCNAGATCACGTGATCTGTACAGAAGACTTGTGATTTAGTTACCAAACTACTAAACTTTCTTTATGAGGGTGAAGAAAAGTGAAACCNAGATCACGTGATCTATTCACAAGATGTTCTAAGGCAAACTGGTCTGAGCCAAAGAAGCCACGGAGACCAGGGAGAGAGCCGAAAAGTGAAACCNAGATCACGTGATCTTCAGGAGTCTGGAGTGACATTCACAACTCAGGAGGTAACTTCA
>LINC01424_LINC01424_Chr21_46222155
CAAAAACCCTTTTCCTTCATTAGAGGGAAAGAAAAGTGAAACCNAGATCACGTGATCTCAACGAGCCTTTCCCCTTTTAACGCATACACTTTTCCCTCCTAATTCCGCAGCAGCAAGTCAGGCCTTCTTCCTCAAGCTCGAAAAGTGAAACCNAGATCACGTGATCTAAAGAAAAAATAGAAGAGAAAAAAACAAGCCCGCAAAGACTCAACTGTGTGTGCTCTCGAAAAGTGAAACCNAGATCACGTGATCTCTGATGCTGGGAAGGCTTCTCTTCACGACTTCACGCGTGAGAGTGGGCAGCGGGCGCAGGGCGCGGCACTCCGCGGGACCCACAGGGAAAAGTGAAACCNAGATCACGTGATCTGCTCCCCCGCCAGGCTCCCTGCCCCAGCCCCGCCGGACGACGCGGGCCCGGGAGGAAAAGTGAAACCNAGATCACGTGATCTGGGTCCCCAGACTCACGTTTGTACTCGGCCATCAGCCTCTTGAGCGCGGTCCCCGCCATGGCCCCGCAACAGAAAAGTGAAACCNAGATCACGTGATCTCGCGCGTGCCTCCTGCCCCGACACCGGGGACTGCTTCCGGGCCACCGTCGCGGGCCCAGGAACTCTTCCGGGGCGTGGCGCGTGCGCGATGAAAAGTGAAACCNAGATCACGTGATCTAGCTCAACCCGCGACCGCGGCTACGATTCTCTTGGCTCCTGCCCTCGCCTTAGTCGCTCTGCGGGGTTGGTTCGAAAAGTGAAACCNAGATCACGTGATCTTCCTGGTCTTGTAGAGACTTCCTGAACGGTGGCGCCTGTTCCAGTGTGTGTGCGCTAGAAAAGTGAAACCNAGATCACGTGATCTGCCGAAGGGCGGGAGGACGGGGGTTGTGGAGGGGAGGATGGAGGTTGGGGAGACAGGGCGGGGACGAGATAAGAGGTGAAAAGTGAAACCNAGATCACGTGATCTGGTCTGGGGCTGGAGACAAGGGGCCTGAGGTGCGGGTACGCAC
>UMODL1_UMODL1_Chr21_43491425
GTCAACACTAAGAAGTGAGAGAAAAGTGAAACCNAGATCACGTGATCTCATGAGCTAGAAAGAACTTAACATGAGATTTAGAAATCTACTTCACATATACCATGATGACTACTGAAATAAAACATTAATCACCTGTATTCTTATCACTCCTCAAAATGTTTTCTTCCTGTCCCAGGGCCCTTTCTGGAGTTTTCTCCATGCTTATATAACTGTACAGAGTTGTCACTTTCATGGAGATGAAATTGCATGCGTTGCTGTTTTGACTTCACATTGTTAAGTATTTGTTTGTGCTACTAAAACTTCATGGTGAGCATTTCAACGCCCGTGTAATGCTGCATCCAGATGCTCTGTAATAATTACTCTCCCACTGAAAAGTGAAACCNAGATCACGTGATCTCCCACTTTAAGTCATAATAGGTAATGCACATCCCTGTGACCACAGCTTCGTGCTCTCAGCCCAAGCTCCGGGAGGAGAGGACTGGGTCAAAGCACCTGGACATTTTTGTGACTTTTGAAGTGCATTGTGGAACCGTGTGAAGGACGCTTTTCTGAACGTGATGTTCCACTTTGATTTGATGCTGTTTTCTTCTGCCAGTTCAGAACGATAGGGTAAGAGAATACTCCGTGTTGATGGAGAGACTCAGATATGAGTCTCAAATGTGTTTTCTGCGTAACAACGAGATGGGATCCAGCGATGCGAAAAGTGAAACCNAGATCACGTGATCTCTAAAAGATGCCATCTGCTTGGAGCAGAATAGGCTGTGACACGCAGGAGCCCCCAGGGAAACGGCCATGGCAATGGTGGGTGTTAACGAGCAGGCATAAGGGACTGCTCCCAGCGGTGCTTCCTCTGAAGTCATTGCCACCTGCAGCAGCACAGGGGACAGAAAGGCCGTTTCTCCAGGTCCAGGCAGCTCAGGCCCCTATGAGCCCTGGCGTAGCAGAGACCCAGGCTTCTTGGTAGAGGCCCAGAGCCCTGTACTGCCACCACTGCCGGACG
>ITGB2_ITGB2_Chr21_46348788
CCAGCGTCAGTGTTTAGGTTCTCGAAAAGTGAAACCNAGATCACGTGATCTATGTCCGCACCATTCCCACGTGCCTGTGTCCCACCTCTTCTCCCACACACTGTCCCCACTCCCCATGCCCCATTCCTCTCCGAAAAGTGAAACCNAGATCACGTGATCTTACAAACTTGGGCCCTTAGGCTGGCCCTCCACCTGTTTTTGTCAATAAAGTTTTATTGGAACACAGTCATACTCATTCACTTTCAGAAGGTCTATGGTCAGAAAAGTGAAACCNAGATCACGTGATCTAGTCGCGGCAGAGACCATTTGGCCAGCAAAGCCTAAAACACATACTGTCTGCAGGGGCTTCCTGGGTGGAGGGGGGGAAAAGTGAAACCNAGATCACGTGATCTGTTGAGAGCTCTTCCCCCTCCAGGGAAGAGCTTGCCCACCTCCGCATCGCAGCTCACTTTTACGGAGCACTTTGAAAAGTGAAACCNAGATCACGTGATCTATCCAGGCCCAGTGAGCTCTGCACATTGGTCATCCCCTCACTGCAGGGGGAGGCCCAGATACCACCCACAGGACACATTTGTGTGTGAGAAAAGTGAAACCNAGATCACGTGATCTGCTCCCCACCAGGTAGGGACAAAGCAGGGGTAAAGGGAACACATGGGCCGGCCTATGAGCTGGACCCTTCAGGATGGGAAAAGTGAAACCNAGATCACGTGATCTGTTGGTGAGGGGCTCGGGGACAACACAGGTGTGTTCAGAGACAAGGCGGGTCATTAGATTTGATGGAGGCTTGGGGTCCCTGAGCTTAGGAAGCCCCCATGGAAAAGTGAAACCNAGATCACGTGATCTGGAAGGCTGCCCACAGGCATCCAGGGTGAGGAAGGCTGCCCACAGGCATCCAGGGTGAGGAAGGCAGCCGAAAAGTGAAACCNAGATCACGTGATCTCCACAGGCATCCAGGGTGAGGAAGGCAGCCCACAGGCATCCAGGGTGAGGAAGGCTGCCC
>ITGB2-AS1_ITGB2-AS1_Chr21_46340949
CGACCAGAATCGCACAGCGGTGCCCGGAAAAGTGAAACCNAGATCACGTGATCTGTCCCCACGGAGGAGGCAGGGAAGCTCGAGGGTCCCAGAGGAGCATGGAGCATGTGCCACACCACACCACACTACATTACACATGTGCACCATACAGAAAAGTGAAACCNAGATCACGTGATCTATGCGCACACTCGCACACCATACATGCACACACACACACCACACTACGCTATGCCACACACGTGCACCATACATGCACACCATGCCACACTACACGAAAAGTGAAACCNAGATCACGTGATCTCACACCATATCACACACCACACACTGCGAGTCGATCTGGAGATGGAATCGCTGTAGCCAGGCGGGGCAGCATGCAGACAGGAGGGCCTAACACAGGCAGGCGCAGCAGGGAAAAGTGAAACCNAGATCACGTGATCTTCCTGCCCAGCCCGGAGCACCAGGACCCCCCAGCCGTCCCCCTAGGGGCTTGTGGGCCCAGCCTCTTCCTGGCCTTGCCGGCCTCACAGCCCCTTGTCCTCGAAAAGTGAAACCNAGATCACGTGATCTCGCTCCCAGCACACCATGTGGCTCTGCTCTTGGTGGCAGGCACTTCCCCTTGCCGGGTCTCAAAGGGGACCCTGGAGCAGGAAAAGTGAAACCNAGATCACGTGATCTACCCCTGGGCCGGGGCTATAAGCAGGGCCACCAGGGTCACTCCAGGCTGGGGCAGGAGAGTGCTTCCCTCCAAAAATCACCGTGGACATAGCGGGGCCTCTGCACACTGAAAAGTGAAACCNAGATCACGTGATCTGTGCTCCTGGCTGGGCGTGGGGGCTTTGCTACCAGTCTGCCCTGGGTCACGTCTAGAAACCTCAGCTGGAGGCGCGGGTCGTAAGAAAAGTGAAACCNAGATCACGTGATCTTCCTCCTTGGAGGAAGTGGTGGGTTGCACCACCGTGGCCCTTCACCCCTGCCCCTCTCCGCTCTACAGCAGCTCTGA
>LINC01549_LINC01549_Chr21_18811207
CAATGAATTTGACTAAAATTTCAAGAAATAGAAAAGTGAAACCNAGATCACGTGATCTCAGAGTTGAGAATAAAAGGGGAAGTATTTGACTGGGTCTGTTTTGCTTCCCCGCCCAAAACCATCCCAGACGTTCCTTAAATAGAGCCCACAGTTTGTGGGCTTTCTAATGAATAGTGGCCAAGAGGCAGCCTCACATTTGAGGCATGCTATTACCATTTTTTCTTCATTCCCTCTCCTTAATTAGGGTCTTTAAAGGGAGGCTGCCCTCAGATTCTGACAAACAGTATTAGCTTCCTCATAATGCAATGCCTGATCCTGGAGCTATTTTTCAGGATGGTTTGCACTGAGTCTGTGACATTGTCTGAAAAGTGAAACCNAGATCACGTGATCTCAACAGAGAATTAGCTGTGGAGGTTCTAAAAAGCCTATTCCTGAAGGCCTGAAGAACTGATTTTAATAACCCATAATAATACGGGAGGGAGATAGAGTTGACTAATTTTCAGTTTCACAGTTTGGCTAATGCCTACAGTAAGATGTATTTTACCTGTACCAAACACACACACACCAAAAAATTCATGAAACAATATTTATCCCTTTTCCATGCAATTCCTTCTATTTTCCATTCTAATTTATTTCAGTTTCTAAATGCAAACCTCCACCCACTGAATTGATTCTCTCACACTAAAGAGAAAAGTGAAACCNAGATCACGTGATCTAATGGGATGCCCTTTATTTTTCTAACCCTGTAATTCAATATAGAGAGACTCTGAATTGAGGACAAGCCTGATGAGTTTGAGGTATGGAATAAAGGAATCTGATCGGCTCCGGGTTTGTTGTGTTTTTAAATCTTCCTGTGTGTTCATTCTCTTCACCACAGAGAGGACTCTATTATCTTTGCTCAAAGAGCAGACAGTGCTCTAGCTGTTTTCCCCTGCTTAGCTTTGATCCCTGCAGCCATGCTCAGCCCTTCCCCCAAGCCCTCCCTTCCAGATGGATTGAG
>LOC101927843_LOC101927843_Chr21_23470778
ACCATTTTACAATCCAACCAAGAAAAGTGAAACCNAGATCACGTGATCTATCCCTGCTAACACATTTGTTACTTTCTGGTTTTGTTTGTTTTTTATGGTTTCTATCCCAATGGATGTGTGGTGATATCTCACAGAAAAATGAATTTCTCTGATGATTAGTGATACTGAGCATCTTTTCATGTTTGCTGGACTTTGCATATCATCTTTGGAGAAATGTTTATTCAAGTTTTTAACCTAGAAAAGTGAAACCNAGATCACGTGATCTTCTTGAATTGTAGGAGTTCTTTATATATGCTAGATATTAACCTCTTATCAGCTATGTGATTTACAAATATTTTCTCCCATTTCATGGGCTCTCTTTTTACTCTGTTCGTGATATCCTTTGACAAATGAAAACTTTTAAGTTTGATGAGGCCTCATTGGCCTATTTTTGCCGAAAAGTGAAACCNAGATCACGTGATCTTTATACATTTATAAAATAAAATACTTAGGATTACAAATAAATTTAATTATTTTGAAACATATTAGTCAAACTATAGAGATTATAAAATTCAGTTATGTATGTGATCATACTGACACATCAAATGATGAAGTCTTAAGGCTGGACTAATAAGTAGCAAAATATTGTGGTAGAAAAGTGAAACCNAGATCACGTGATCTACTCTGCACTGGTTCCCAACTTGCTTTTGTTTGATGAGATAGAACACCTATACATAATGAGTTATATGAAGTAGATTTATTACTTACAAATATACAGAAAGAGACAATAGAAGCCTAGTATTGCTTGTAAGCCAGACTGCCATGGATCAGGAAAGCTGCCCAGGGTAGACAGAGAAAAGTGAAACCNAGATCACGTGATCTCATGGCTAAGAGGCCCTGGAAACCAGCACATAATGGGTTTTATAACCACAGAGTTCCATGGATCACTGGGTTAAAGCATTGAAGGACATTCTGTTTCTAGGGAAGGACTGGGAAAGAGACCAGGCTGTTCCAGATAGTT
>MIR6814_MIR6814_Chr21_43167001
AGGAGGGGGTTCAAGGTGCAGGGAAAAGTGAAACCNAGATCACGTGATCTGTCTGTGCTTGGCAGCAGGAAACATTCCGGGCGTTTACTTCAGTTTGCTTCCATTTTATTTAGAGGAGCTGTTGGTTTTGAAGTCTGAATAATCATGGAAATAGCCTGCTAAACACTTAACGATATTTATTGCACAAGAAAAGTGAAACCNAGATCACGTGATCTTGTATGGAATCCTGGCAGCCGTGGGTGATTCTCGGCTGATTTTCCACACCTGCTGAGGCACATGGCCTCTCCAAAGAGCTGCCATTCCATGCGTGGGTGTGTTTGGATCTGGAGGGCAGAGAGGGCTGTTGGGAACAAGAACCTTGGAAAAGTGAAACCNAGATCACGTGATCTCTTGGCCCACTGGATGTCACCCTGGGCCCTTCCCAGTCAGGGTAGAAGTTGTGGCAATAATAATAATAAGCTAGAGCCCATGCATGCTAGTGAAGGCAGTTGGAAAGGACAGGTGCGGCCCCACATGGTGAATTGAGGGGAAAGGAAAAGTGAAACCNAGATCACGTGATCTCACCGGCAGGGGAGGCCAGCTGGGGACCTGAGCTTGGGATTGGAGTTGGAACTGAGGAAGACTTCTTCGCCATTGTAGAGAGAGTTGGGTCTCTGTGGATGTAGGACGCTGTGGCTCCTCCATGGTGCGTGAGCCTGAAAAGTGAAACCNAGATCACGTGATCTTGGAATGAGCCTCATAAGATATTGTTCTCCTTTGAACCTCATCTTCCTTTGGATGGGATGCCTAGAAAGATCTGCTCTGTGACCAAACACACTGACTCCTTCTGGTAGATCAGAACCCAGGGAAAGAGGTCGATTGAAAAGTGAAACCNAGATCACGTGATCTGCACCATGAGGGTGAGGGTTACAGGAAGCTCTGCCTTTGAAACGGAGTGGGGGAGCCGTCTCCCTGGGGTGGTGTGGGGATGGCCCCATTGTGGCCCCCGGCGAGTGTGTCG
>COL18A1_COL18A1_Chr21_46875423
CATGTGTGAACGTGTGTGTGAGAAAAGTGAAACCNAGATCACGTGATCTTCCACCTCTGATGGGCTCCGTGATCTTGAGCGGGGTCACCAGGCTCATGCCTCAGTTTTCTTCATCTGTGAAATGGGCCGATGGCCAGGCTGCACACAGGTCCTCAGAGGGCATAAGGCACACTCAGCACCCACTGCTGTGCCTGGGCAGCTGGCGGGGGGGCACAGCAGCCACTCACATGCCACTCACATCCCTGTGGGTTACCGGCTGCCTGGAATGTTCCAGTCTAACCGGATCCTTTTGTGGACGGGGAGACTGAGGCCGGGAAGGAGTATGCATTCCTGCCCTGGTCCCGGGCTCCGTCTCTGCTGGGTCTCCTGGGCGAAAAGTGAAACCNAGATCACGTGATCTCAGTCCAAGGCAGGTAAAGCCCCAGCTTTGAGGGGAGGCACAGCAGCTCTGAGAGGGTCTGAGCCCCTCGAGACCCTCCCCGGGATGTTTAACGACTTGGGCAGCCATTGCAACAGTGGAATTGGCACTGCAGCAAGCTGAGCATTTTTTCGGTTCCAAGTTTCCCACAACACAATGGCTCCAGGCCAGGCGCCTCTGGGCGTTCCAGGTCAGAGGGGGAGCAGGGGCTGGGGGCCGCTGCCTCAGTGCTTCTGGGATGGGGTCCTGGCTTGGAGCCCCAATCCAGAGACTCAGGAAAAGTGAAACCNAGATCACGTGATCTGCACGTTGGGAACCCTGTGGACACTGCACACAGCACCCTCTGTCCTCACGGAGCCTGGGGCTGCTGCAGGGCCGTGGGAAAGAAGTTATAAATCCTTGGGTGCTGGAACCCCCGGGTGCTGGGCACCTTGATTCCAAGGCTGGTGCCTTCTTTCCTTCTGCAAGAGTGGGGGGTGGAAGACAGCCGGCCAGAGGCTGGGAAGCCTGCACAGGGGAGGGCAGGAGGGCGTGAGCCTGGCTAGCCCCACCTCCAGGCACAGAGGCCCTCCCGCCGCCCGC
>CLDN14_CLDN14_Chr21_37838739
AGGACAAAGTGAAGGATGAAAGAAAAGTGAAACCNAGATCACGTGATCTAGTCAAGACGCAGGCTGGTAAACAACACGTCCACCCCTCAGTCCTGGCCAGGCGATCCCCATGGCCACTGCTGTTGAAATGATGATTAATTTGGAGCCAAAGTTGAAAAGTGAAACCNAGATCACGTGATCTAGGTGAGCAAAATGAGGGCACCCTACTGTGTGCTCCAGAACCCTGCTTTTTTAAAGAAAAACATAGCTCAGAGAAAACAGAGGGAGACAACATAAGAAAAGTGAAACCNAGATCACGTGATCTCCCCTCCCTTCAGAGCTGGTGATCCTGAAACCAGAGCCAGTTGGAAGGGCCTATAGCAGCTCTAGCATTTCACAATTGCCTTTCACAGATTTTCAAAATTCTGAAAAGTGAAACCNAGATCACGTGATCTCTCTGCTGGGGATGAAGTCGACCAAAACTCTAAGGTTTAATGACTGCCCTATTGGATTTCGAACTTGCATGGGGCCTGTAGCCTCTTTGTTTTGGTCAATTTCTCGAAAAGTGAAACCNAGATCACGTGATCTGCCTGTACCCCCATTCTATCTAGGAAGTAACTAATTTGCTTTTGATGTTGTAGATTCATAGGCAGAAGGGACTTGCCTTGTCTCAAACGAGACGAAAAGTGAAACCNAGATCACGTGATCTGGAATGAGTTAAGTCCTTGGGGGACTGTTGGAAGGACATGATTGTGTTTTGAAATGTGAGGACATGAGATTTGAGAGGGGCCAGGGCAGAAGAAAAGTGAAACCNAGATCACGTGATCTAATCTCATCTTGAATTGTAGTTCCCATAATCCCCACGTGTCGTGGGGAGGGACCCAGTGGGAGGTAATTGAATCATGTCGGTGGTTTCCAGAAAAGTGAAACCNAGATCACGTGATCTTTCTCATGAGATCTGATGGTTTTATAAGGGGCCTCACCCTCGGCTCAGCCCTCATTCTTCTCCTTCCTGCTGCCA
>GRIK1-AS2_GRIK1-AS2_Chr21_30968359
GAACTCAGGTTACCGTGAATGAAAAGTGAAACCNAGATCACGTGATCTACACCACAGTATATACAACTTACAATGTGGAACATGATGGGCTACCAGGAGGGAAGAGAAAAGTGAAACCNAGATCACGTGATCTGAAAGTTACAACCCTCGGGAGTGTGTGTGGCTCTTGCAGTTTAGTGACAAATAGAGGACATCCCCCGAAAAGTGAAACCNAGATCACGTGATCTATTCCATTCCCTGGGACATTTGTATTAGATTAATTCAAAGTGCCCAGAGTCTCAAGATGGAAAAGTGAAACCNAGATCACGTGATCTTTTTCTTTTTCTGGGTGCCGGTTAGGTTCATCTATTTACCAGTAAAATTGAAAAGTGAAACCNAGATCACGTGATCTATGCACTTAGTAGCCTTGTTCACTGAAGATTAAAACAAGGCTTTTAAACCTATGCTTTGAAAGAAAAGTGAAACCNAGATCACGTGATCTTCACTGAGTACTACTAAGAGGGGGACAAGGTTTTTGGCTACAGGGAGAAACTGAAAAGTGAAACCNAGATCACGTGATCTAATTTGAAAGATGAAAGTGAACCTGACAAAACTGTTCAAGTTGGAAAAGTGAAACCNAGATCACGTGATCTCATCAGTCCATAGATTTTTTTTACCAAGTAGTTTTAGAGAGAGAGAGACAGAGAGGAAAAGTGAAACCNAGATCACGTGATCTGAGAGAAGAGATGAAAGAAAATGTTTGCTTACCACGGGGACATTTCTCTGATCCAAATGTGAAAAGTGAAACCNAGATCACGTGATCTATCTATGCACATTCATTGGCAACATGGCACTGTATAATAAACTATAAGAAAAGTGAAACCNAGATCACGTGATCTATCTCATTTCCTTTCCAAGGTCCCTAACGTTTGTGTCCTCTTTAGAACTGTGGCTCTAGAAAAGTGAAACCNAGATCACGTGATCTTGAAGATATCACACAAAACAAAAGATAGCTCATGAG
>LOC101928796_LOC101928796_Chr21_47392883
ACCTCGGCCTCATGGGAGCCCCAGCTCTGTCACTGTTGAAAAGTGAAACCNAGATCACGTGATCTGTGGACATTCTCTTGACAACTTGAGAAAACGGAGCTTCTGGGAGCCTGTGTCCCGACCCGAGCTCAGGCAACTAGTGGGTGACAGAGCTGGGACCGCACCCAGTTCTGACTGCCCCAGCTTTCCTGGCACATCCAGCCTGGGGTATACCAGGCAGGATGCCAGCAGGAAAAGTGAAACCNAGATCACGTGATCTGAGAGACGGAGGGTCTGAGTGGCCCCCTACAGATGCTGTGGTCCTGCGTGGAAACCCTCTGGGTGTCTGAGGAGTGGGGTGATGTGGGACTGTGACCACCCATGTTCAGCTCCCTGCAGAGTGGCAAGGAGCCCCCCGCCCCCGTCTCTCTGGGACCCAGCCGGAGTGGGGGCTGCTGAAAAGTGAAACCNAGATCACGTGATCTCCCTACTGCCCCAGCCTCGTTAAAACTGCTGCATGCCGGCGGGTGAGCGGGACATGGGGCAGCCCCCGCAGCTGAGCTCCCCACTGCCGGGGGAGGGCCTGTGTGGAGCTCCGAGACCAGGTCCTAGAAGCCCCTGGGCCCTGCCCTGCGCTGCGAAGAAAAGTGAAACCNAGATCACGTGATCTGCAGGACCGACAGCATCGGGGCTTGAAACCCAGTGCTCGGGAGCCCGCCCCTCCCCCCACGACCTTTTGGGCCCAGAAGCCATGATGGGGGCACAGAGGAGGGAGTTTCGGGCCCCGGCCCGGGGTGCGGGGTCTCACACAGGGACCCCAGGTCTGAGCTGTGCCACTCGTGCGAAAAGTGAAACCNAGATCACGTGATCTCCCACCCGAGGGCTCCCACTGCTGCCCACAGACATCTCAGGGTCTCCCGGGCCGGGTCAGCGGCGCCGGAACAGGGTCTCCCGGGCCGGGTCAGCGGCGCCGGAAGTGATTCTCGTCAGCAGGAATGCGCTGGCTGCCCGGGAGCCTTCA
>LINC00112_LINC00112_Chr21_43136595
ATCTTGCCTCCATGGGGCAAGCCAGGAAAACCGAAAAGTGAAACCNAGATCACGTGATCTTTTCCAAAGCCTTGCTCTGGTCTCAGAGAGTTAGGAATTCTGTCACTTAAGGCCCAGAGCATCCTGCTGCTCCCTTCACTCCAGAACCAGAGCCACACGGCTAACAGGCAAAGGGTCAGGAACATAGCCCGTGTTTTCTGAAAAGTGAAACCNAGATCACGTGATCTAATTTGGCTCCAAGGCCTGGCCTGACACCTTCGCACCAAGGTGCCGTAAATGAAACCTTTACTCCTGAGACTTCCTCACCTCTGCGTTCCCAGGGATCCACAATCTTCTATTTGTAAAATGATTCCCGGTTGTCAGAAAAGTGAAACCNAGATCACGTGATCTGAATGTTAGGTGGGGTCCAAGGTTCAGTCCTGGGGGTAGGGAGTGGGGCAGGCAGCTTCACTGGGCCCTTTATCTGCCTGATTCTCATCTTTCTTACACAATAGTCTACTCATTATTCCTTCCCTAAGGGCCAGGACACAGAAAAGTGAAACCNAGATCACGTGATCTTTACAAGTCCTCTCCTTCTGGCTCTTGGGCGTGCCTGAGCTCAAAGGAGCCTCCAAGCAAACTTGGCAGGGGGTGTCCCCCAGGGCAGAGGTGGGGCCCTGGCTCAGCACCCCCAGAAACCACAAGGTGGGGGCGGAGGATCCGAAAAGTGAAACCNAGATCACGTGATCTCAGATCAGAGCAGAAGTTCTATTTCTGGAACTGTCAGACCTGCTGACCTCCAGTCAATGGCAGAGGCAGGAAGGCAGGCAGAAATACAAGATGCAGCTCTTGTTACACCTCCTGCACAGACCGAAAAGTGAAACCNAGATCACGTGATCTCACTCTTTCACTCAACACGTGTTTCCGAGCATCTTCTATGTGCCTTTTCTCTATCATCAGATGGGGGCCCCTGCGGTGGGCAGAATAACGGCCACTGCAAAGATGCCAAATCTTATCCCCA
>ERG_ERG_Chr21_39956869
TATTGGGATGATATTATGTACGTGGTTTAGTACCCTGGAAAAGTGAAACCNAGATCACGTGATCTTTTCTGTATCACAACAAATGCTTTTCTGTGACATCTGGGCAATTTGCCTCTATGCATAGGTTTCGAAGACTTCAGGTGGAGTTGGCTGGGGGCTTCCTAAGTAGAGTGGGAATGTCAACTGGCCTGTGGAACCATTTAGAAATAATTCTGCCCATTACAAATATTGATTTGATGCAGTGCTTAAGATGTTTTCTAATTTAAAAATATTTTCAACGGAAACAGATGCCATTTACAATTTCTCATGTTGTAAGGATTCTACTAAATATATTATTTGGGGATTGAATATTTTACTTGGAAAGTTGTGTAAGAAATTCCTGTATCTAAAAAAAAAAAAAAAAAAAAAAAAAAGAAGAGAGAGAGGGACTGGATTTTGGAGCCGTGCTACAGGCATATTGTAAGAAAGATTTTTTTCTTTCTATCTTTTTAGCTAGTTAGTGTTCTAAGATTTTAAAAAATAGAAAAGTGAAACCNAGATCACGTGATCTAGGGTTGTTTCTTTTCTGGGACTATGACAATTGCTTAATTACAGTTCTCGGGATGTTTTCTAAATTCTAAATCCCACTACCCTGTTCTGAGCAGCAGAAAGTGCTAACAGAATGATCTAGGGAAGCCATTATTACCAAAGCTGGGGGCTATAAGGAAAAGAAAACATTTTCAAAATATTTTCTGTGCAAAAGCATCTGTGTGCTTCAGCATGCCAGTTAGGCTTGGCCTTGCTTTCACTCCCGATTTTTGCTTCATAATGCTGGGCTTCCCTCAGAGGAGAGGAATGTTGTCCCCTCTTTTTTTAAGGGGAAGGATTTAAGTTCTTTCCCCTTTTAGGATATTTTAAAATAATGTTTAAGAAATAGGTTTTGTCGGTACATGTACAGTTGATCCCTGGTATTAATATTTGAAAACAAAATAAGGTTTAATATTCTTCAACTTATATTCAG
>RWDD2B_RWDD2B_Chr21_30391685
GGAGACCTAGCAGTGATATTTAGTATTGCTAAATGTCGAAAAGTGAAACCNAGATCACGTGATCTTCTAAAATGAATATTATAAAGTGTATTGCATATAGTTGGATTGGGAAGAAAAACATTTCTAATTATTCTCCTGTCAGCATCTCCTTCAAACTACCCTTTTATTAACAGGGATAGATATGCATTCACACGGTTCCTCCCAGCTTGGTTAATGGGCAAGAACACCTAAGATAGCCAAGGCCACCATGCATCCAGGCTCACATCTCCCTAATTGCCCTCCTCCATGAAAAGTGAAACCNAGATCACGTGATCTTGTGGGAAGATACTAGAAATGTAGAATTTGGAACCCCACCCCTACCTACGGAATCCTGATCTGCACTTCAACAGGATCCCCGAACTATTCCTAGGCGCGTTCGAATTTGAGGAACATTAACGGACCAATTCTTTGTCCCTGAAAAGTGCCCGTTATAGAGGCGGCCGCTGGGAAATGACAACGGGGTTGGCATGGAGAGGTATTAAGTAGAAAAGTGAAACCNAGATCACGTGATCTAGGCCTGTAATCCCAGCACTGTGGGAGGCCGAGGCCGGTGGATCACCTGAGGTCAGGAGTTCGAGACCAGCCTGGCCAACATGGTGAAACCCCATTTCTACTGAAAAATACAAAAATTATCTGGGCATGGTGGTGGGCGCCTGTAATCCCAGCTACTCGGGAGGCTGAGGCAGGAGAATCGCTTGAACCCAGGAGGCGGAGGCTGCAGTGAGCCGAGATCGCGCCACGAAAAGTGAAACCNAGATCACGTGATCTACTCCGTCTCAAAAAAAAAAAAAAGGAAGAAAGAAAGAAGAAGAAGAGAACTCTGCGACTGAAAAGTACCTAGCAGGGACAACGCATTCCCTACGTCCTTCCAAGTGCAGACACCAACACCGGCGGACGCGGCTCCCAACAGGCGAGCCCCAGCTTCCGGTCCGCGGCCTTGGACGCGCATGCGCCGCATGCT
>LINC01425_LINC01425_Chr21_23119304
CAAGCCTTGGCAGCTTCCACGTGGTGGAAAAGTGAAACCNAGATCACGTGATCTAATTGAGGTTTGGGAACCTCCCCCTAGACTTCAGAAGATGTATGGAAACACCTGGATGTGCAGGCAAATTTTGCTTCAGGGGCAGGGCTGTCATGAAGAACCTCTGCTAGGGCGAAAAGTGAAACCNAGATCACGTGATCTCCCCCACACGGAGTCCCTACTGGGGCACTGCCTAGTGGAGCTGTGAGAAGAGGGCCATCATCCTCCAGAGCCCATAATGGTAGATCCACTGATAGCTTGCTTCAGGTGCCTGGGAAGAAAAGTGAAACCNAGATCACGTGATCTAAAGCAGTCAGGAGGGAGGCTGTACCTTTCAAAGCCACAGAGGCTGAGCTGCCCAAGACCATGGGAACCCACCTCTTGCATCAGCGTGACCTGGATTTGAGACATGGAGTCAAAGGAGGAAAAGTGAAACCNAGATCACGTGATCTCCCTGCTGGATTTTGGACTTCCATGGGCCCGTAAACACTTTGTTTTGACCAATTTCTACCATTTGGAATGGCTGTATTTACTCAATACCTGTACCCCCATTGTATCTAGGAGGTAACTAGGAAAAGTGAAACCNAGATCACGTGATCTCAGAAGGGACTTGCCTTGTCTCAGGTGAAACTCTGGACTGTGGACTTTTGGGTTTATGCTAAAATGAGTTAAGACTTTGCGGGACTGTTGGGATGGCATGATTGGTTTGAAAAGTGAAACCNAGATCACGTGATCTGGCCTGGGTGGAACAATATGGTTTGGCTGTGTCCCTACTGAAATCTCAAATTGAATTGTGTCTCCCAGAATTACCATGTGTTGTGGGAGGGACCCAGGGTAAGTAATTGAAAAGTGAAACCNAGATCACGTGATCTTATTCTCGTGATAGTGAATAAGTCTCACGAGATCTAATGGGTTTATCAGTGGTTTCCACTTTTACTTCTTCCTCATTTTCTCTTGCCACCACCAT
>AIRE_AIRE_Chr21_45705720
GCACAGACAAGGGGACTGTTACCAAGGCCTCCCACTGAAAAGTGAAACCNAGATCACGTGATCTGCGGGGCCACCACAGCCTCAGCATCATTGCAGGCCCCAGGCCTCTGCACCTGGTCTTGTTTTACTGGGGGCACTGTCCCCACTCACGTCCACCTGGGACCCTCGGCTCCTGTCCACTGCAGCTCCCCTCCCGGACACCTTCCCAGATGCCCCCGGAAGCTCCTGTCCAGGCCGAAAAGTGAAACCNAGATCACGTGATCTCCTAGGAAGACCCTTTGGGAGCTCTCACTCAGGGCCACACTCAGGACCCCCGTTGTGGGGCTGGCCGCCTTCCTTCTAAAGCACCTGGAGGAAGGAAGGAGGGGGTCAATGCGAGCCTCAATCCCCAGGCGAGTGTGCCCCTTTTAAAGATGAGGGAACCGAGGCTCAGGAAAAGTGAAACCNAGATCACGTGATCTCAGCTAGCCTAAGATGGTGAGGTCAGGAGCTCCCTGGCAACACCCAGGCTGCCGTACCGTCTCCTGCATCAGACTGAGCCTCCATCGGGCTCCTCCCACAGCCCCAGGCGGGCCCCTGAGTAGGGGCTCTCAGCTTGTGTGGAGGTCCCCCAGGAACACCACCCCGATCGAAAAGTGAAACCNAGATCACGTGATCTCTGGGAGGGGCCGGTGCACCCTGGGCAGCCCCTGCCAGGGCCCTGAGACCCGAGCCTCCCCGCCGAGGGCACCTGTCTCGGCTTTGCCCCATTCGAGCAGGGCCCTCGCCGAGGCAGGACAGGGCCACATTCGGAAGTGAGAGTTCTCTGAGTCCCGCACAGAGCGAGTCTCTGGAAAAGTGAAACCNAGATCACGTGATCTTGGGTGAGTCAGGCCAGGCCCGGAGACTTCCCGAGAGCGAGGGAGGGACAGCAGCGCCTCCATCACAGGGAAGTGTCCCTGCGGGAGGCCCTGGCCCTGATTGGGCGCCGGGGCGGAGCGGCCTTTGCTCTTTGCGTGGT
>CLDN14_CLDN14_Chr21_37915117
TTTTGGCCGTGTCCCACATTTGGAAACGAGGGGAAAGAAAAGTGAAACCNAGATCACGTGATCTTTCAGAGTGGGGTCCTAGAACTAGATGCCTGGGTTCAAGTCGCAGCTCCGCCATTCTTCAGCTACTGGCCTCAGGACCCATTGCCTCAATTGTACTCTTTTGTAAAATGGGCACAATTAGAGATCCATGTCATTAGGTAGTTACAACGATTATGTAAAGCCAAAGTGCTAAAGCACTTATTATAGTGCCCAGAACATGAGAAGTGTTTGGTAAGTATTACGAAAAGTGAAACCNAGATCACGTGATCTATAGGCAGAATCTAAGCACAGCAGGACAGAAAGGCCCTCCTGAACATCCTGAGAAACTTCCCTATCACTCTCTTTTGTTTGCCTCTCCCTGGTCGTTGCTCTTATCTTCATACGGGAACTATGTTATTTCTTTGAATCTTTTTCTAATTGTCTGTCTCCCCCAACTCAAAGAGCAGGGACATTTTTTGTTCACTGCTATAGACCCTACTGTCCCCCTGAAAAGTGAAACCNAGATCACGTGATCTAATAAATATCTGTTGGAGGAAAAATGAATGAAAAAAGGAGAGAACGGAGAAGTTGGGTGCTCTCTGAGCCCTCACTTTGGAAACTGGGGGTCCCTCTACCCCAGAGGGCAGCCCCTGCCCCAGCAGTTGAGTCCCTCCGCGCACCTACTTGCGGTGTAGGGTGGGAGGCGGGTTGTTGAAATCTGCTGGGATTTTCACCCACCTCCGGCCAGGTGGAAGGGAGGAAAAGTGAAACCNAGATCACGTGATCTGGTTGTGCTATTTAATCCTGTTTTATGCGCAGGCATTTAAACCTGAAACTGAGTATGCAAATGTGTTCCCAGCAAGGCTGCAAGGCATTTTGCACGTGCTGGTACTGGCGTCATTTCTGAAAAGAGCAGTAGTCCTTGGGGCAGAGGCAGGGACAGGGGCAGGGGCAGGTGCGGGCTGCGGGAGGGACTCGG
>PIGP_PIGP_Chr21_38445458
GGTCCGTTCCGTGGGGACAGGCCCGAAAAGTGAAACCNAGATCACGTGATCTCAGGTGGCAACAGAGTCGTGACACGCACACACAGCAAGGGGTGTGCACGAACGTTCACGCTCACCAACGAAACCGAAAAGTGAAACCNAGATCACGTGATCTATTAAATCCGCACACAAGAGATCACGCACTCAACAGGACCCATGCGCAGACACTCTGCGTCGAAAAGTGAAACCNAGATCACGTGATCTGCGCGAGCAAGGCTCTAGGCGGGGGTCGCAATTGCAGAAGGCGCGGCCACGCGCGAAAAGTGAAACCNAGATCACGTGATCTGGCAGTAACACAAAGGGGGGCCACCTGCAAGGCCGAGAGCGCCCACGCAGCCGCCAGGGAGCGCGGAAAAGTGAAACCNAGATCACGTGATCTGACACGCGAGCGCCTCCACCCAGCGGAGGTGTCAGCCACGCACCGGCCGAGGCACGGGCAGCGGGGAAAAGTGAAACCNAGATCACGTGATCTCCTCGCACCGGCATCCCAGGGCCTCGCTCGCGAAGGGGCACCAGACCAAGGGGAAAAGTGAAACCNAGATCACGTGATCTGCCACACCCCCTCATCGCGCGGGACCCAACCCATGCAGACACAGTAGGCACCTCAGCGAGGGACGCGAGAAAAGTGAAACCNAGATCACGTGATCTCACACCCACGGAGGGGGTGTGGAAGGCCCCGCTCCCCCGGCATCTCGGCTGCAGCGGGACAAGGTGACAGAAAAGTGAAACCNAGATCACGTGATCTGTGCACTCACCCGGGCCCGCCGCCCGCGAGCCTCGGACGCGGGCAGCAGCAGCAGCAGCCGCGAAAAGTGAAACCNAGATCACGTGATCTCCACGTCAGCCGACGGCGGGAGGGAGCGGGTGGCGGCGTTGAAGCGAGGTGCGTCACGTGGGCGAAAAGTGAAACCNAGATCACGTGATCTACCGCCCCCTCCTTCGCCGTCGCGAGCCGCGGGAT
>ABCG1_ABCG1_Chr21_43639266
GACCTGGCTCATCTGAGGTGTGGTTGGGAAAAGTGAAACCNAGATCACGTGATCTAAAAGAAATGCATTCCTGTTTTTCGTCCCAACATGCAAACAACTGAACAAAAGCATTAGGGCCTGAGACTGGGAGTAAAGAATTCCTTGTCACCATGGATACCAGGAAATGGCCCCACTTATATGAAAAGTGAAACCNAGATCACGTGATCTATCTGATATTCCAGCCTGGGGCCACATGGGAGTGTGCCCTGGTGTTATTCCTTATACAGTTCCATGAACATGGCTCTGGAAACACCTCTGTCTGCAGAAGAAAAGTGAAACCNAGATCACGTGATCTGTGAACAGAGGGCAGAGGCCTGGGCATCTTCACTCAGCACCCCTTTGTAACCCAGCACTTAGCACCATGGCTGGCGCACAGCAATGTCACATGTGTGAGTGCACACGATGCCTCACTGGAAAAGTGAAACCNAGATCACGTGATCTGGGGGCGTTGGAGTGGTTATCTCTTCTTTAGTCCTCAAGCTCCTACCTGGCAGAGAGCTGCCCAACACCGTCGGGGTGGGGTGGGCGGGAAGGGAAGAAGCAGCAGCAAGAGAAAAGTGAAACCNAGATCACGTGATCTCCCTGGACGCCCCCTCTTCGACCCCATCACACAGCCGCTTGAGGCTTGGAGGCAGTGGATTTCCGAGCCTGGGAACCCCGGCGTCTGTCCGGTGTCCCCGCAGCCTCACCCGTGCTGGCCCAGAAAAGTGAAACCNAGATCACGTGATCTCCGGGGTGGCAGGGGGTTCCCATGCCGCCTGCGAGGCCTCGGCTCGGGCCGCTCCCGGAACCTGCACTTCAGGGGTCCTGGTCCGCCGCCCCCAGCAGGAGCAAAACAAGAGCACGGAAAAGTGAAACCNAGATCACGTGATCTGTGCCGGCCAATCGCGCGCTCGGGGCGGGGTCGGGCGCGCTGGAACCAGAGCCGGAGCCGGATCCCAGCCGGAGCCCAAGCGCAGCC
>MIR4759_MIR4759_Chr21_28326279
CCGCTTACGCAGTCAAGCACATACATGAAAAGTGAAACCNAGATCACGTGATCTCTGTATTAGGCTGTGTTTTTATCAGTAAGGATTAATAGGCATAAATGAGAGACATGATCCCTACCCTGGAGCCTAAATGGCATGTGTTATAAAGAAAAGTGAAACCNAGATCACGTGATCTGTGCAGCTGAGAAGACAGCCATGCCTCCTCATTAGCCCACTTTATAGGGAAGAAATGGAGACTCAAAGTATCTAAATCACTTGTCTGAAAAGTGAAACCNAGATCACGTGATCTGCTGGGACTCCACTCAGATCTTTGACTACTGAAGCCAAAGACGCCTAATCAATAAAACACTGAATTATTCTCAGTGATGGAAAAGTGAAACCNAGATCACGTGATCTTTATATTTGTGTTTTTCTGCTTAGGAGGTAAGAAACGTGTCAGGAACATTAATGCCATACTTAAGAACTGACATTTAACTGAAAAGTGAAACCNAGATCACGTGATCTTGTGAATTATGCAATTACACTGTACCTTGGATTAGAAGTTATTTAACTCCCCAAAGAAAACATAGCAGTTAGAAATGGATGCTTTGTGAAAAGTGAAACCNAGATCACGTGATCTAAAAAAGTAGTTTTAATTCCCATTTAAAAGTTATAATTTTAACCTTAAAAATCAAAATCTGTTTAAATCAGAAAAGTGAAACCNAGATCACGTGATCTGTACCATAATTATCAAACCATGCTTTGCTCCCAAAAATGTGATGCTGAGTTGATACATACATTTCAAAAGCAAATGAACTAGAAAAGTGAAACCNAGATCACGTGATCTTGTGGATATAAATAACATCTACTATCTAAACTCTACCCAATATATTCCCCAAAATAATTCCCTGAAATAGGCACTATTATCCCGAAAAGTGAAACCNAGATCACGTGATCTAGAGAGTTTAAATAATTAGACCAGTGTGACATAGGTATAAAGTAATTTAGCAAAAATTGGGCT
>LOC102724188_LOC102724188_Chr21_14918353
TGAGGTCACAGTGAGGATGATGAGAAAGGAAAAGTGAAACCNAGATCACGTGATCTGTGAAAATATAAGAAACAAGAAAGGTTGGAGCTCCCTTGAACTAGACAGTCCCAGCAACACAAATTCTGTCACCCAAGAATGATTTGTCTCATTCATTGAATTTTGGAAGGGACTTAATTTCAGCTACATGAATAGGAAAAGTGAAACCNAGATCACGTGATCTGAGCATGGGTTTGGTTTTCTAATTACACTTAAACTTTTCAGAATTCCAATTCCTATTCCTATGTATGTGTCTGGGTTTTCATGAGTTATTACAAGTTATACAGCTAAGTGTGGAAGATTGGGTTAAAGGGGAGAGTTGTCAAGGAGGAAAAGTGAAACCNAGATCACGTGATCTCATTAATTTAAGAAATAAAATCGACAATTTAAAAATGAATTTGAGCATCTGAAGTTTTTGTGACACTACAGAAATCCCGTCTAAAAGTCTACAGAGACAAAATCTAAACCAATTTTTCTAAAGTAAGAAAAGTGAAACCNAGATCACGTGATCTCCACAGAGGAAGATAATTTCACAAACTTGATGACTAAAAAAGTTAGACACAAAAGAGTATACACTGTATTGGTCTATTTAAATGAAGTTCAAAAATGGCAAAACTAAGGTGTAGAAAAACCTCATAGCAGTTATCCTTAAGGGAGAAAAGTGAAACCNAGATCACGTGATCTAAGTGCTGGTAATATTCTTTCTTGATGTGGTTGATAGTTACATGGGAGTGTTTACTTTATGAAAACTTACTGAAATATGAACTTTTGCTTTTTTCTCTTTTGTATACATACGTTGCATAATTATGAAAATTAAAATAGAAAGAAAAGTGAAACCNAGATCACGTGATCTAGCTCACAGGAGAAATCATTGCCTTAAGTGATTATATCTTATTTCTTCTCTACAGTTAAACATTATGTAAACGAAAGTACAGAACCCTGGCAAAATTGAAAGGCCCCAATA
>RSPH1_RSPH1_Chr21_43916464
AAGAATCTCTAGGGGATGTGTGCTCTGGAAGAAAAGTGAAACCNAGATCACGTGATCTTGGCTTCTGGGATTCTCCCATCAAGACCAAATCCTATAGTTATTCAGTCAGAAAAGTGAAACCNAGATCACGTGATCTAATAACACAGCTTTGCAGTCTGGGATGATGGCAGAGGAAATGGGAGATGTGAGGGGCCTTCGGCAGGGAAAAGTGAAACCNAGATCACGTGATCTAAGCCTGCACGTGTACATGCGTGTGCGTCTGTGATTGTGTGGGTGTGAAAAGTGAAACCNAGATCACGTGATCTAGGAGAGGACGGCGATCGTAGGGGACACCTGAGAGTCAGAGGCCCGAGGGGGCTGGGACTGAAAAGTGAAACCNAGATCACGTGATCTCCCGGACGGACATCACTGTAGGCCGCACCTGCTGAGAGGCCAGAGCTGCCTCCTTGAGGAAAAGTGAAACCNAGATCACGTGATCTGATCTTGGCGGACACATCACAGCTAGCCGCGAATCCCGAAGGGTCAGCAGAGCCTAGGAAAAGTGAAACCNAGATCACGTGATCTCGGAGGGGCCTGCGAGGCCTGGGGGCGGAAGGGAGCGGGCAGTGCCCGCACTGGGCGAAAAGTGAAACCNAGATCACGTGATCTCGGACGCGTTTCCCGCGTCCTTCCTCTTGAGGGCCCAGTACCCAGGTGGGAAAAGTGAAACCNAGATCACGTGATCTGACAAAAGTGATGGATTTCAGGGGCCAGCGACGGCGAGGTCCAGGTCAGAAAAGTGAAACCNAGATCACGTGATCTCCCGCTCAGGCCCTGCCCAGTCCCCGCCCCCTCGCTTCCCGAGCAGTGATTGGCCGAAGCGAAAAGTGAAACCNAGATCACGTGATCTGTGCTGCCACTGGCTCCACCTCGTCCCTTCCGCCCCGCCCCTCCGTATTCCCGGGCGAAAAGTGAAACCNAGATCACGTGATCTGCTATGACAGTACGCAAAGGCTGCCAG
>LINC00320_LINC00320_Chr21_22175426
TGTTCTAGAATATGTTCCATGTGGATGAAAAGTGAAACCNAGATCACGTGATCTAGACAAACAAAGCCAAATGCAAGAGATTTTTTCATAAAAAATATACTTCAAAAGAGTATGTAACAGATTATCTTCTACATCGTTATTCTTTGATATCTCATGAAACTCAATTCGCAGAAAAGTGAAACCNAGATCACGTGATCTAAATACATTTGACTACTGTTTAAATGTAAAAATTTAAATAGAGTATTTCTAATCTATTCAGGCTTTAAATGATAGGACTGAGCAAAAGAATTAGAAAGAACTAGTGGTTTATGTAGAAAAGTGAAACCNAGATCACGTGATCTGCTTTTTTTCTCTTAGACCAAAGCAGGAGCAGTGATTAGTTTAGGTTCAGGGAAATCGGACCATCTGCAACATCCCTATTACACAGATATTCCCCCTTGTCTGTGGAAAAGTGAAACCNAGATCACGTGATCTGAGAATCTATTTCATTTTGCTATAACCATATTTTCTTTTTTTAATTTGCTAATTAGTCTACTACCTAAATTTCCACTTAATTATCATGAAAATAATGTGGAATAACTTGTAGAATATTTTGTAGAAAAGTGAAACCNAGATCACGTGATCTACTATTTTAAGATTTTAATTATTCTGATTTTAAAATAATTTGCAGTTATTTGTGTGATTACTTGTGTAATTTTTAAAAGTTACTTACACCAGAAAAATATAAGCACTGTTGTTATTTTGAGAAAAGTGAAACCNAGATCACGTGATCTCATAGGAAGTATTTAAATGAATTTTAATTTCCCTTTTCAATCATCTCCCATTGAAAGCTGAATCATGAGGATACCATCTCCAAGCAGGTGGAGTATTTGATCCCTTTAGGAAAAGTGAAACCNAGATCACGTGATCTAGACAAAAAGATATTTCAAGCTCCTGAAGAACAAGTTTGAAGGATTCAGAGCAGAGAATTGCACCCTGGCATGATGCCTATGCCAGCTGG
>KRTAP10-2_KRTAP10-2_Chr21_45971388
GCCTCCCTAGCGCTATAGGCTGAAAAGTGAAACCNAGATCACGTGATCTGGCTGCCGTAGCCTCATCCCCAGCTGAAAGAGGCTGGAAGGACACTGGGAGATGTTGCTGGTTCCTGGTGAGAACCAGCTTCAGGCCATGCTGGGCTCAGGCCCCAAGACAGAGGAGCTCACCTGTGACGGTCCCTGCCCCGGGGTCAGGGCCTGTCCTGCCTGATGACCTCCCAAGCACAGGCTGGCTTTGCCCACCCCAAGTGTCCTTCACTCTCCAGTGACCCTCATTCCACATCCACCTCCTCAAGGCAGAGGCCCCTCCCCACCCCCAGGCCTGGATCTGCACCCACCACTCTCAGGACACCTGACCAGGGCTCCAGGGGACAACAGTCCAGACCCAAAGGCCAGTCCCCAAACCTTGTCCTCCTAATGAGCTGACTGTCCAGAGGCCTTGCCAGAACATTCCATCTCCTTCTCAGAGGAGGGGAGGTCCTCCCTGTCCTCCTGCTCTTGGCAGACATCAGGATCTCAGAAGAGAAAAGTGAAACCNAGATCACGTGATCTTCAAGCGTCTTTTCCCAACACAGGCACCTCCATCCTGGCTCTCCCAATCACAGCCACGCCAGCCCACCCTGTGAGGTCCCTGCAGACAGAGGCTGGGCCTCCCCCGGGCCCAGAGCTCACGCTGGGCACAGTCACGGGACCTGCCAGGTGGAAGTCACCAGGTCAGCCCCAGAGAGGCCACACCTTCCCTCCTGGTGTTCCCGGGGGACAGGCTCAGCCAGGGGCGCCGGTCCTGCCCAGGACCAGCCGAGTGTTAGGAGCAGAGTGAGGACAAGTCATGGCAAAGGAAGCAGAAATAATGAGGGTCCTCCCGGCTCCAAACACCAACACGGAAGTGGAGGGCGTTGCTGAGTCTCCTGCTGGGAAAACACAGGCCCTGGGCATATAAAAGCCCCAGCAGCCAACAGGCTCACACACACACTCACTCACACACTCACACACACAC
>KCNE1_KCNE1_Chr21_35883613
ACATGAGCTGAGCAGTGGGTAGGCCACTGAGCCAGGAAAAGTGAAACCNAGATCACGTGATCTAGAGTACTTTCTGGAAATAAGCCTTCCTCTCCAGGGAACAACGCATTTGACACTTGAAAAGTGAAACCNAGATCACGTGATCTGGGTGATGGTTCTCAAGAAGGCAGAAGCAATGGTGACCAATAGACCTCCTTAAAGGCTGGAAAAGTGAAACCNAGATCACGTGATCTGACCGTGCTAGGATGACTGCAGCAGAGTCCCCGAGTCCTTTGATGCAAGGGGAAAAGTGAAACCNAGATCACGTGATCTTAGGCCAGGCAGAAAGGCCCATGGTGATGGCTGTCCACCCTGGTCGAAAAGTGAAACCNAGATCACGTGATCTCAAGGTCACCTTGAGGGACATGCTTTGCTCTAAGCTCAGCTTAAGTGTGTCGAAAAGTGAAACCNAGATCACGTGATCTGAAGCACATGGAGAAGGGGGAGAAAGGGTTGCCCACCTCCTAAAATGAGGGCAGCGTGGTGAAGAGGAAAAGTGAAACCNAGATCACGTGATCTTGCAGGGCAGGGCAGTGCCTATCCAGAAGGCCAGACCTCTAACTGCTGCTCGAAAAGTGAAACCNAGATCACGTGATCTCTCCTATAAGCTGGCTGTCTTGGCAAGAGGGCCCTGGTACAGCACTGTGTTCATCACGAAAAGTGAAACCNAGATCACGTGATCTCAGACAGAAATGCATTTGGCTCATGGTTCTGGAGACTGGGAACCCAGGATGGAGGGGCCACATGAAAAGTGAAACCNAGATCACGTGATCTGTGGAAGGTATCACAAGGTTGGGGAAGGAGGGGTGGGCGGGAAAAGTGAAACCNAGATCACGTGATCTGAGAGAGAATCCATTCATAAGGGTGGAGCCCTCATGACTAAACACCTCCCATTGAAAAGTGAAACCNAGATCACGTGATCTGGGGATTAAGTTTCCAGCTGGCTTTTTTCAAACCTTAG
>ABCC13_ABCC13_Chr21_15646119
TAATTCTTCACACACATGTTGAAAAGTGAAACCNAGATCACGTGATCTTCCTTGCATAGGGCCAAACAAGCATGGTATTAAGAGAGGAAGACGAATAGTGTTCTAAACATTTCCCAGGACTTCAGTTCCATAAGGTATCATCTGGTCGAATTCTTATGTAGAAGTTGTCTGGGAAAAGTGAAACCNAGATCACGTGATCTGCCCAGACTTCCCCAGGTAGGATTTATGCCCCTTCTTCCAGAAAGCAGGACTTCTCCTGTCCTAAATCCTTCATTCTCTCCATCTAGCAGTCAAATAAATCCCAGGAAATACAGAAAAGTGAAACCNAGATCACGTGATCTACCCATCCTTGTAATATACTACATGGCCTTATCTTTATCCTTACATTTAGGAATTTCTAATATTTCTCCCTCTTTTGTTGCTTCAGGTGCCAAATAAAACAAAATGCTTGAAAAGTGAAACCNAGATCACGTGATCTCAAGTATCTGCCTCAAAGCAACTTGTTGCATACTCTTTACTTCTATATACACGCTCGCAGTTTCTTAATATTTACTAGAAATCAGAATGCAATTCTTTAATTTTTATGTTCCCCTTTGTAGAAAAGTGAAACCNAGATCACGTGATCTCATCTTAGTTACCATGAAGTTTTTCATTTACTTACTTGCTTCGTAGTTACTTTGAAGAGTAAAACGTAGATGAGATGCAGTATACTGTTAAGGTTTTCTAATACCACGAAAAGTGAAACCNAGATCACGTGATCTTAGGCCATTGCAAGAAATTTGCTCCTTAAAATTCTACTGACACTTATTCTTAATTTTTTTAAGAGACAGCTGTAACATTGTTTACAAACGTATAAATACCATCCCAGCGAGAAACTAGCGAAAAGTGAAACCNAGATCACGTGATCTGGTTTCTAACAGGAAATGGAAAAGGGAGAACTACTGAGTCAAGTGCAAACTCCCAGCCAGGCAGAGAGCAGCTGACTCTGTAGAACCGTCCC
>KCNE1_KCNE1_Chr21_35883637
CCGACGCCCCAGCCTGGTCATGCCACATGAGCTGAGGAAAAGTGAAACCNAGATCACGTGATCTGAAATCACAAATTACAAAACGTCAGAGTACTTTCTGGAAATAAGCCTTCCTCTCCAGGGAACAACGCATTTGACACTTGACTGGGATACACTACCGGATCCTCCGAGGGTGATGGTTCTCAAGAAGGCAGAAGCAATGGTGACCAATAGACCTCCTTAAAGGCTGAGCCGCTGGGCACCTTCCTACTCCTCTCGACCGTGCTAGGATGACTGCAGCAGAGTCCCCGAGTCCTTTGATGCAAGGGTCTAGGTGAGTTCGAAGGAGAGCCATACTAGGCCAGGCAGAAAGGCCCATGGTGATGGCTGTCCACCCTGGTCAGGGGAATTCTAGGTTCAGGCCATGCGGCAAGGTCACCTTGAGGGACATGCTTTGCTCTAAGCTCAGCTTAAGTGTGTCTGAACCCCCCTCACTTCTTCCAACTGCAGAAGCACATGGAGAAGGGGGAGAAAGGGTTGCCCACGAAAAGTGAAACCNAGATCACGTGATCTAGCCCCATCATGCCCCACCAAGGTCCTGTGTGCAGGGCAGGGCAGTGCCTATCCAGAAGGCCAGACCTCTAACTGCTGCTCTGTAGGACGTCCGGGCCTCACATGCAGGCTCCTATAAGCTGGCTGTCTTGGCAAGAGGGCCCTGGTACAGCACTGTGTTCATCACAGAAAACCACACCGTACATAATTTGTAACAGACAGAAATGCATTTGGCTCATGGTTCTGGAGACTGGGAACCCAGGATGGAGGGGCCACATCTGGCAAGGGCCTTCTTGCCATGACATGGTGGAAGGTATCACAAGGTTGGGGAAGGAGGGGTGGGCGGGGCGGGAAGAGAGAGAGAGAGAACAAGAGAGAGAGAATCCATTCATAAGGGTGGAGCCCTCATGACTAAACACCTCCCATTAGGTCCCACCTCCCAACACTGTTGCTTTGGGGATTAAGTTTC
>DYRK1A_DYRK1A_Chr21_38739858
GACACTCGTAGCGGACCCGAGCTCCGAATTGAAAAGTGAAACCNAGATCACGTGATCTGTGGTTGGCTGGGGACAGAGGGGGAGACGGAAAGGAGGGAACGGAATCTGCCGTTACCTGAGCAACAGGCCCCGCCCGCCGGGAAAAGTGAAACCNAGATCACGTGATCTTCAGCACGTCAGCCGGGGTTTTGCGTTTTGATTGACAGTTGCTATAGCGACCGGGTCGGTCCGTCGCCATTTTGTTGGTTGGTTTTTTGAAAAGTGAAACCNAGATCACGTGATCTAATAATAAAAAGCCCCATTGGAGTGAGGCGGGGGTGGCGGCGGCAACCGCGGCGGGGGTATCCGGGGAGACTGAAAAGTGAAACCNAGATCACGTGATCTCAGGTCGGCCTCAGAGAGCGGACACCCCGAGCGGGGGGTGCGGGCGCCGCCGCCGCCGCTTCTGCTGCTGCTGTTCCTGCTGCTGCTGAAAAGTGAAACCNAGATCACGTGATCTAGGCGGGACCGGTGTGAGTGCGAGTGTGTGTGCGAGGGAGCGTGTGCGAGGGCGATTGTGCGCGCGAGTGTGCGGGTGTGTGCGAGTGTCTGGAAAAGTGAAACCNAGATCACGTGATCTCGGTTCGGGCTCTCCTGGCGGAGGAGCCGCCGCCGCCGCCCGGGCCCCGGCGCTTCTCGCTGCGCAGGAAAAGTGAAACCNAGATCACGTGATCTTTACAAAATCCTCCTCGGGAAGAAGCCGCCGGCAGCAGCCGCCGCTCGGCGCCCGGCCTCGCCGACGCCGCCCTCTGCGCCGGGCCGGCCGTGCGGCCCCGGAAAAGTGAAACCNAGATCACGTGATCTGGTATTTGCCGGGGAGGGGGCTGTCGCCTCCCCGGCCCCGGGCGCCGCTGGAACCGCGAGCCGAGGAGAGAGAAAAGTGAAACCNAGATCACGTGATCTCGGAGCGCCGGGGGCGGAGAGAGGCTGCCGGGGCGGCGCTGGCTGCGGAGGCCGCGGC
>LSS_LSS_Chr21_47648738
GTTGCGCCCGGCTGTCCCTTCCAAGGAAAAGTGAAACCNAGATCACGTGATCTCTCTTCCCTCTGCTGCTAAGGCTTTTCACCTTTAATTTCTCCTGGGGCCACCCCCAACTCCAGCGACCCCGTGAGCAGCTGAGGCTCTACCGCGCTCGGTCCTGGCCAGCGACGCAGCCCTTCCCTGGCGGGGCTCCAGGGCTTCTGGCCCCTGTGGTCCGCCAGGTGTGGGGGCCCACGGCCTCACCGCGCCTACCCCACTCCCCCCGGCGAAGCTACGCGGCGCTCAGCTTCCCAGGGACGCCGGCGGCGCCCTCGGCTCCTCCGCTCCGCCCCGCCCTCCCCCTGGTCTCGCACTGGAGCCGACGGGAAAAGTGAAACCNAGATCACGTGATCTTCCCGCCCCCACCCCCGGCCCCGGCGTCCGGGCAAATCCTGCAGCGCGAGAGCAATTCCCTGCCACCCGACCTTCGCACTCGCTGTCGCTCGCTCGAGCCTCGCTCCCCACGTCCTTCCTTCCGACCCGCGGCTGGACCCTCCTCACAAATTTCTCAGAGAGGCTCACCTCAAAGCGCGGCGCACGAGGCCGGGCTCCCGGGACGCAAGCCTCTAGAGGGCGCGCGAGAGGCCCCGCCCCCGCCCTTCGGCCCCACCCACCAGCCCCGCCCCCACCCGCACCCACCAGGCCCCGCCCCCACCTCCCCACCCGAAAAGTGAAACCNAGATCACGTGATCTCCAGCCCCGCCCCTCATGCCCCGCCAATAAGGCCCCACCCGCCTCCCCCGTCCCGTCGCCTTCACCCACCATCCCCGCTCCCTCAGGCCCCGCCCCACGCCGCATGGGGCACCAAGCGCTCCACCACTGTGGTCGCCTGGCACACCCCGGGGTCACGCTCGCGGCGCTCTGATTGGTTGCGTGGGCGTCGGCCCACCTAAGCCTGAGCGCCTGCCGAGGCCTGCGCCTGCGTAGTGCGCGCGGGAGGGGCGGGAGGGGCGGGAGGGGCGGG
>KRTAP15-1_KRTAP15-1_Chr21_31812645
GCACTTGTTCAAAAATTTCACCCTTCATTCTTAACGAAAAGTGAAACCNAGATCACGTGATCTACTTGTGTTATAAGAAATCTAAACTTAAATATGTTAGGCACTCATTTAGCATGTCTACCAAATAAGGATTGTTATTGGGTTATTTCGAAAAGTGAAACCNAGATCACGTGATCTGAATAGATATTGAAATTTTTTTTCTGTTCTCAATTGAATTTATAAAATTGGAGCAAGATCAAAGTCCCTTCCAGATTACAAGGTATTTTTCAGATCTTTACAAATACCAGAAGAAAAGTGAAACCNAGATCACGTGATCTTTTCTAGAAGGACAGGATGAATGAAGCATCAAGTTTTTTTCTTTGTTTTTTTGTTTCTTTGTTTGTTTGTTTGTTTTGGGAAAAGTGAAACCNAGATCACGTGATCTTGGAGTGCAGTGGTACGATCTCGGCTCACTGCAAACTCCGCCTCCCGGGTTCAAGCAATTCTCCTGCCTCAGCCTCCTGAGTAGCTGGGATTACAGGAAAAGTGAAACCNAGATCACGTGATCTTGTATTTTTAGTAGAGACGGAGTTTCACCATGTTGGTCAGGCTGGTCTGGAACTCCTGACCTCGTGATATGCCTGCCTCAGCCTCCCAAAGTGCTGGAATTACAAGTGAAAAGTGAAACCNAGATCACGTGATCTCATCAGTCTTATAGGTACAATTATGGTGGTTTTCATTCTACCTAAGCAAGATGAATGAGAAATGGCATTTTTGTTTCATGAACAATTGCTTTGAAAAACTAATGAGAAAAGTGAAACCNAGATCACGTGATCTTAAATAAAATTCTTTGAGTGTTAATATATTTCATTTTGACTGCAGCCTAATTAAGTGTTCTCATTAGAATGGGCACTTGTGACTACAGAAAAGTGAAACCNAGATCACGTGATCTTATAGAAGGTAACATTCACACACACACGCTCCTCACTGCAAATCACCTGAGCTCAGAACTCCTGTTAAC
>GABPA_GABPA_Chr21_27107328
ACGAACTCATCCAAAAAACGAACACATAATCGAAAAGTGAAACCNAGATCACGTGATCTAATCCCTTTCATTTTTTTTCACTGATTAGTGAATGCATATTGTCCACTAAAACGCAGAAGAGAAAAGTGAAACCNAGATCACGTGATCTCCACCTGACATAAATTCTCTATTCCAGTACCATCGGGTGCCACGAGAGCATATGAGAAAAGTGAAACCNAGATCACGTGATCTGGAAGGCAACAGTAAGAAAACACTAGTCTGAGCAGAGGCCTTGTTCTGGGTGGGAGCATGGTGAAAAGTGAAACCNAGATCACGTGATCTAAGGTTAGTAGGTTCGCTGCCTCTTCAGTGCATATTCCTATGAACAATCCATAAAGTCGCCTAATGAAGTGTTAGCACGAAAAGTGAAACCNAGATCACGTGATCTCAATATTATGACTAATTTTTTCCCTCTTAATGGTACACGTTCTGCCGAAAAGTGAAACCNAGATCACGTGATCTGGGGCGGGTAGGCCTGGCCGAAAATCTCTCCCGCGCGCCTGACCTTGGGTTGCCCCAGCCGAAAAGTGAAACCNAGATCACGTGATCTCCCTGCCCCCCGCGCCGCCCCGATTTGCCCTCAGAGAGGGTATCGATCTTATTTCTGGGTCTACGGCAAACTCCAAGGTCGAAAAGTGAAACCNAGATCACGTGATCTGGGCCAGGCCGTGAAGGTCCCCAGGACACAGAGCTGCTCTCTCCTCCTAGTAGAAAAGTGAAACCNAGATCACGTGATCTAAAAACCCAGAACTGGAGTCCCAAAAGGCCACGCTGATCTAGCTACCCTCCCAGTCACCTTGGAAAAGTGAAACCNAGATCACGTGATCTGCCGCCACCACCTCCGCTCTACTTCCGGCCCTGGCTCCGCCCCCACACGCCTACCCGCCATCGCAATGCATGAAAAGTGAAACCNAGATCACGTGATCTCTCACCGGACAGGAAGCGTCTCGGAGACAGTCTG
>CBR1_CBR1_Chr21_37442221
GGGAACTAGCCATCAGTCCTCCCAGATAGCACCAAGGAGAAAAGTGAAACCNAGATCACGTGATCTGAAAATCAGACACCAGACCCCTCACCTGCAACAATTGCCTGATGCCTGTTGACCCACTCCTCTTCATCTCTCCCTGAAAAGTGAAACCNAGATCACGTGATCTACATTTCTTCCCTGCTATATCCTAATTTTAATCAGTTGAGAAGATGGATTTGAGACTGATCTCTCCCCCCTAGGCTGTAGCACCCAAATAATGAAAAGTGAAACCNAGATCACGTGATCTCAGTGACTGGCTTTCTGTGCTGTGAACCACCAGACCTAGACCAAACTCCTGGCATTTCTCTAACAATTTCCCACCACTGAACTGAAAAGTGAAACCNAGATCACGTGATCTGTTTCTTCATTTTAAGATGGGGATTAAAAGGTACATCCTAGAGTGTTATTGTCCGTGTAAAATAGGGCTGTGAAACCCCGAAAAGTGAAACCNAGATCACGTGATCTCCCTGCAAATGCCCAGAGAAGTAACCTTATAAAGATTTAGTGAATGTTTCCCACCATTATTGGAAAATCTGGCTAAGTCAGTGAAAAGTGAAACCNAGATCACGTGATCTAATCAACAAAAACTTGATGCCCTGTTATTTCCTTCCAGTTTCTTCTGCAACTCTAGCTCCAAAGACTGCAGTTCCTGCAGGAAAAGTGAAACCNAGATCACGTGATCTAAAGAAAAAAAAACCATGCAAATGTACTATTTCTTCAAACACAACTAGGAATGATTGAACAGCTGGGAGAATGAAAAGTGAAACCNAGATCACGTGATCTGCAAGCAGTGAGTTCAGATCTAGGCACATGGCCACTAGGAATGGTTCTTCACTGCCACGTGGGCAGCCAACAGCCAGTAGCTAGAGACCAGGAAAAGTGAAACCNAGATCACGTGATCTAAGTCAGGCTAGCTGGCTCTCCGCCTGCTCCGCACCCCGGCGAGGTTCCGGTGGGG
>KRTAP27-1_KRTAP27-1_Chr21_31710012
ATTTTATTGTCATTAGCTGAGCCAAATATATTATGAAAAGTGAAACCNAGATCACGTGATCTGGCTCTGTGCCATGAGTATGAAACTATGCTAAGAACGGTGTCCTAATGCGATAAAGAAAAGTGAAACCNAGATCACGTGATCTAATAAAAAAAGCACAGAATAAAGATGAAAAATATCTGAAGAAGGTTCATTATGAAAAGTGAAACCNAGATCACGTGATCTACAAACACAAGTAAACACACCACTTTGTCAAGTATAGAAAAAAGGAATTAGAAAAGTGAAACCNAGATCACGTGATCTAATAACTCCTAAATGGGAAGATTGGGGAAGACTTCAGGAAAAGGACGCATTTAAACTGAAAAGTGAAACCNAGATCACGTGATCTATGTTAGGCAAAAGACAAGTATTTATTGGGCAATGGCCACACTCAGTACTTTGCGAAAAGTGAAACCNAGATCACGTGATCTAAGTCCTCTCACATTCTGGTCCACTGGAGAGAACAATATCTGAGTGGAGAAAAGTGAAACCNAGATCACGTGATCTTCTAACTTTAAATGTCTTGAACATCAAATTACCACATTCTGCTACATTGGCAGCTCTCAAAACCAGTGCTGAAAAGTGAAACCNAGATCACGTGATCTTGCCTCATGCATTTCTCATTGTCCACTTACCAATGTGCAGAGGAAAAGTGAAACCNAGATCACGTGATCTTAGCTTGGTTGGACAGGTTTAGACTCTTATTTGACCAACCCCACCTTGAATGAGAAAAGTGAAACCNAGATCACGTGATCTTTTTGAAGATTCAAAATGGACTTACATCTTTGTTAATAAGACATCATCTGCATATATAAGAAAAGTGAAACCNAGATCACGTGATCTAAATTAGTTTAAGCAATGAGTTGCAAAGAAGTCTTGAGAAGCCAACACCCAGGTGAAAAGTGAAACCNAGATCACGTGATCTAATTTAATTTTCAAACTCAGCATGTTGAGTCCTTAT
>ICOSLG_ICOSLG_Chr21_45660887
TGCCGTCTGGGGCCCCCGTCTCCCTGCGCGAAAAGTGAAACCNAGATCACGTGATCTGTGGGGATCCGAGCCTCAGCCCAGAGGCGGGGGCTCCGGGAGGAGGGTGCCCCGCTGCCCTGTCTAGCAGGAAAAGTGAAACCNAGATCACGTGATCTCTGCAGAAAGGGAGTCACGTCCCCCCTGGGCCTCACCTGGCTTGCAGGGATCAGGGAGGGAGGGCGGGGTGGGCTGGGAAAAGTGAAACCNAGATCACGTGATCTGGTCCCACCCTCGGTTGCGTGGTGCAGCCTTTCCCAAACCAGCTGCCCCAGACTCCAGGCCAGACGGAAAAGTGAAACCNAGATCACGTGATCTCGCAAGCCTGCCTCGGTTTCTCGGCGGGGGATCCTCAGAGCCAGTGTTAAGCAAAGAGGCTGCGCCAGGAAAAGTGAAACCNAGATCACGTGATCTGAGCAAGGCTAGGTGGGGGCGGGCTGGGGCTGGCCCAGAGGGTAGAGCCCGCCCACTTTCCCTCCCTCCTTCCATTCATGGAAAAGTGAAACCNAGATCACGTGATCTAGCAGTCGCTGAGCTCACTCGCCTTAAGTCCTGGAGATCATCGGAGCGCAGCCGGCCAGGGGCCTGGCGCTCTCCGAAAAGTGAAACCNAGATCACGTGATCTCTGCTCGGGGAGGGCCGCAGGACCGGCGCATTGTGCGCGGCGCGGGGAACGGCCCTTGCCTCCCACGGTGCCCTGAAAAGTGAAACCNAGATCACGTGATCTCCTGGCCACCTTCCTGCCGGGTACCCCCCACCCCTGCGCTTCCCAGGGCACCTACGGCGCCCAGAAAAGTGAAACCNAGATCACGTGATCTTGCCTCTGTCCCGCCTCCGGCCGACGGGCACACGCCTGGGCAGAGCCGAACTTTCCGGAGCCGCCGGAAAAGTGAAACCNAGATCACGTGATCTGGTCTCGGTCGCCAGAGGAGCCAGGCCGGGGGCGGGGCGGGGACGGGGCGGG
>RCAN1_RCAN1_Chr21_35897765
TCAATATTTGACAACATCCAGGCCCCTGAAAAGTGAAACCNAGATCACGTGATCTGGGGCATCGTGTGTTTTTCATTCTGTGTATGTTGTAAGTGAACTTTTCAGAAAGAGGCCTCTTCTGACAGTGAATAGTGTTTTACTTTTGTAGCCAGCGTTGTGAATAATTTCATTTCGTCTTAGGAAATAAATGTTATAAAGATATTTGTATGTTTGTAGTAATTATGAGGGCCTGGCCTCAAGCTCCCAGATTTCTCTAACAAGAGAAAATGCCGCCAGAGCAAATAATAAAACTGGAGAAATTAAGTGTGAGATCAGTGTGCCTCCTGGGCAGCAGCTCTCTTTGATGGTGATTAATATAATCATTTTAGAAAAGTGAAACCNAGATCACGTGATCTTAAAATGTAAGTTTTTTCATCAGCAGCTATCCGGCTAATTGAGCTTTAATAATACTGTATAGGAATGAATCCTGTATGCTCTATTTGAGGGGTGGTATTTGTGCCTGGTGGTGTTATATGCTTTATATCCAAAGCCATATTGGGACATGCGAAGGTTTCTTTTTTTAAAAAAAATCAAATGTAACTCCATAATTGTATATAATGCTTATGGGCTCGCACCATAGTGTTTGGACTAGATTGCAGAGCACATTCTATGTTTTTAAAGTACTACAAAGTGAGTTCACTTAACATGAGCCTTATGTGAAAAGTGAAACCNAGATCACGTGATCTTAGAGATGCCATCCAAAAGCTATAATAACTAGGTATCAGTTATTAGAACAAATAAGATTCTTTTATAAGAGAAAGGCATCATAGTAATCTAGATTTTAAAGATAATGTGAATTCTCTTTTGTTCTGGTCCTAAGCCCTGAACCTGTATTCTAAAAATATTCTTCAAAGTCATCTCTCCCAAATTCTGAATCATAACTTCAAAACTAAACAGTGGGTCACAGTGCCTATTGATGAGGTCATACAAAATTCCAAATGTACGAAGACACACTTTTGCC
>MIR3118-1_MIR3118-1_Chr21_15017171
TGGCACTGCATGTGAGATGGGTTTCTTGAGAAAAGTGAAACCNAGATCACGTGATCTCTTTATCCAGCTTGCCCCCTGTGTCTTTCAATTGGAGCATTTAGCCCATTTCCATTTAAGGTTAGTAATGGTATGTGTGGATTTGATCCTGTCGTCATGCTGTCAGCTGGCTTTTTTGAAAAGTGAAACCNAGATCACGTGATCTCACTTGTCTGTGTACTTCAGTGTGTTTCTGTAGTGGCTGGTGGTGGTCTTTTCTTTCCATATTTAGTGCTTCCTTCAGGAGCTCTTGTAAGGTAGGTCTGGTGATAACGAAGAAAAGTGAAACCNAGATCACGTGATCTGATCTTGTTTCTCCTTCACTTATGATGCTTAATTTTGCTGGACATGAAATTCTGGGTTGAAATTTCTTTTCTTTGAGATGTTGAATGTCTTTTCTGGCTTGTACAGTTTCAGTTGAGAGGTCTGGAAAAGTGAAACCNAGATCACGTGATCTTGATGTTGCCTTTCTCCCTAGCTGCCTTTAACATTTTTTCTTTTATTTTGACCTCAGAAAATCTGACGATTATGTGTCTTGGGGATGATCTTCTCATGGCATATCTTACGAAAAGTGAAACCNAGATCACGTGATCTATGTTGGCCTGTCTGGCTAGGTTGGGGACATTCTCATGAATGATATTCTGAAATGTGTTTTCCAAGTTGGTTCCATTCTCATCTCTTTCAGGTACATTAATCAGTCATAGATTTGGTCGGAAAAGTGAAACCNAGATCACGTGATCTTTTGTTCATTCCCTTTCATTCTTTTTTCCCCCATTCTTGTTTGCCTGTTTTATTTCAGAAAGCCAGTTTTCAAGCTCTGGGATTCTTTCCTCTTCTTGGTCGAAAAGTGAAACCNAGATCACGTGATCTATGGAGCTGGTCTGACCTCAGCCCTCCCTAGTCTGCTTGCCTCTCCCAGGACCCCAGCCTGGCCACACCTGCTTACAGGGCACTCTCAGGTGCC
>C21orf62_C21orf62_Chr21_34186053
GAGCTCAGGTGGTAATGTGATTGAGAAAAGTGAAACCNAGATCACGTGATCTCTTCTTCTCTTGCTCACCCACTGCTCAACTCCTACTGTAGCATGGACTGGTACCAGTCCGTGGCCTGGAGATCGGGGACCCCTGCCTTATCTTTTTTTCCCATATTTAGTGAGACTTCATCAGTTGTTAAGGCCCAGGTATTTATCTTCCCTTAAAATACATATATTGAAACCTAATCCGAAAAGTGAAACCNAGATCACGTGATCTGTTGGAATGTGATTAGGTCATGAGGGTGGAGCCCTTATGAATGGGATTAGTGCCCTTGTAAGAAGCTGAAGAAACCACAGTTTCCCTTCCACCATGTAAGGACTCAGCTAGAAGGTGCCATCTATGAACCAGGAAGCAGACCCTCACCAGAAAACAAATCTGCCTTGATCTTGGCCTTCCGAAAAGTGAAACCNAGATCACGTGATCTTAAGTTACCCAACTAATGGTATTTTGTTATAGAAGCCCACATGGACTATCAGTTAATGTACATAGAATAATTGTTACCTATTTATTGGTTTTGTGGCTTCTAATATTTTTTTAAATGAATTTTAAAAAAGACAGAGAATAATGTCTATCTTTGGAGTTCAGAAAAGTGAAACCNAGATCACGTGATCTCGATAGGACACTTTATACAGTAGTGCAGGCATTTACCATAAGTAACAATTCATCAGACCAAAAAAGGTGGAATAAATCATGAAAGTAAAAGTATCAAGGAGTCTCCGTACTCTACATTTAATCCATTCAATTTCCTGCTAAAGTAGAATTTCTTCCATTTGTGTCAATCCTTTGGGAAAAGTGAAACCNAGATCACGTGATCTTTTCTTCTAGAAACTTCCCAGTTTAGAACCCCAAAAGAGTGGTCAGCAGTCACCAAGGCAGGTTCTCTCCTGCGTGTAGTTAATGAGACTGGTAGGCCAGCAGCTTCCTCCTGGTTGCCATGGAAATGACCAGGCTGCTGGC
>WDR4_WDR4_Chr21_44299693
AAACATCTTCCAGTAGGATTTCAGAAAAGTGAAACCNAGATCACGTGATCTTCTCCTCCTCTTCTCATTTTCACATGCAAGTATTTATTGTGGTTATCTGGTCCCGGCTCACCATCATATATTGCGTGCACGGGAGAGAAAATTAATCTTTTTAGTTTGTAAGTCTCTGGATCAAGAGGAGCTGCACCGGACAAGCCAATCTAAAACAGACCGTGAGATCCTAGATGAAAAGTGAAACCNAGATCACGTGATCTGCTTTTGGGGATCTTGGGATGAACACTGGAAACTAACCATAGTTTGGGTTGAAAATATCACTACAGTTCGGAGATTTTAAGGCATCTGTGGCTTGTCTAAGTGCAAAGATTCAGTAGGCTTACTTCTAGCGACCTCAGACTTGACGCCACCCGAGACACCCTCACCCATGACCACATCTTGGACGAAAAGTGAAACCNAGATCACGTGATCTGCTCTGTCGCCCTGGCTGGAGTGCAGCGGGGGCGATCTCGACTCACTGCAACCTCCGCCTCCCGGGTTCAGGCAATTCTTCTGTCTCAGCCTCCCAAGTAGTTGGGGCTACAGTCGCACGCCACCACGCCCAACAAATTTTTGTACTTTTAGTAGAAACGGGAAAAGTGAAACCNAGATCACGTGATCTCGAACTGCTGACTTCATGTGAGCCACGGCCCCCGGTTCATTCACTTCTTGAAGGATCATTTACCAGGCATCTAGTAGCCATCATCAGGTCCTACGTCTCTCCAGCTACCGCGGAAAAAGATCCAGAACCAGCCCTACCCCGTCTAGAGGAAAGGATGAACATTAGGCAAGTACTTGGAAGAAAAGTGAAACCNAGATCACGTGATCTCTTGGTGAGTGAACTGCCAAACCCGAAACACCGAAGGCCACCAGCCACAACCCGGAGGGCGGTCACAGCACCTTTCACGCATGCTCAAGGCAGGCTCGTCCTTGAGCATGCGCGGTACGTGGGGTATACGTCATCTCT
>DIP2A_DIP2A_Chr21_47878861
CCAGAAGCAGACGCTGCGACTGAGTTTGGGGTAGAAAAGTGAAACCNAGATCACGTGATCTGTGAAAGGAAGGGGAAGGAAGCAGGACTGGGCGGAGGAAGAAGGGTATGTAAGTCCCGCAAAGCTTTGGCCAACCTCGTGTGGAGCTCTGGAACGAGAACTGCTGAAGTTCGCCAGACTCGGGCACTCCTGCCTAACTCAGTAACAGGCGGGCGGCATCGGGAAAAGTGAAACCNAGATCACGTGATCTACAGCCACCCTCGCACCGTCAGACACACTCCCACACATTCGGGGAGCAGGGCCTTCAGGACGCCGGCGGCGCCCTCTCAGTCTAGCTCCGCCAGGCCCCTCGTCCGTCCTCCCGCCCTCCAAGGTCACCTCGCGGTCCGACATGGCTGCTGGGGCTCCTTCGGGGCCAACGAGAAAAGTGAAACCNAGATCACGTGATCTCAAAGGAGTGAACACAGGTAAAGGCACGAGAAAGGTGCCTCGACGCCACCACGGACTGCGCAGCGTTCGCGATCAGCACAGCCCGAAAGGGAAGACAGCGGTCAACGCGGACGCGCCATGGCGCGGGGACCAAGGAGGAGCCCCGAGAGGGGCGGGGCTGGCCGGAGGGCCGCGCGCGGGGCCGAAAAGTGAAACCNAGATCACGTGATCTCGCCCACGGGTTGGTCATCCCCACTTAGGCGCCTCGGGCCGCAACTAAGCAGCCTGCCCGCCTCAAGCCCGCCACCCTCAAGCAGGCCCAGCGCAGAGCCTGTCGGGAGCGGCGCTCTCCCGCCTCTCCCAATGGGAGCCCGGAGCGGCATCGACGCGTCTTCGGGGCGAAAAGTGAAACCNAGATCACGTGATCTGGCGGGGCCGGGAGGGCTGCGCGGGCCCGAGACCCACTGCGCACGCGCGCTCGCTACCCGCCCTTCCCGCCGCGCACGCGCTCCCGTGTAGGGCCGGCCGGGCGCTCAGGAGCGCGCGGGGCAGCGGCGGCGCGGCGGAGCCA
>GRIK1_GRIK1_Chr21_31312282
TTTGTTGAATAATGAATGAAGAAAAGTGAAACCNAGATCACGTGATCTAAGATATATTAGATTCCTTTTGCAATTGTTTCCCACTCTAGGCTCATATAACAACTGTGGACATACTTTTCATATGGATTTGGTCAGTTCTTCAAAATCTATTTACCAGTTAAAAAAAAGAGATGTTAATATAGACCTAGCAAACATATATATAGAACATTCCCCACAAAACTCGAAGGAAAAGTGAAACCNAGATCACGTGATCTATTTCCCTAGGGAAGTGTCCTTGTCCTTCTACAGAGAAACAGTCTCCAAACCTACATTGCTAAAATAGCCTATCTTTCAGTATTCAGACCTGACAGTTAAAAGAAATGAAGAAAAGTAGCGGCGCTGGAGGCTGCTTCTATCTCAGTGGCATGTGTAAATGGAAGCAATTTGCAAGGAAAAGTGAAACCNAGATCACGTGATCTAGCCACTATAATCTTGGAGTACTGAAGCTTTCTCATTCCTCTCCCCCTTCCCCTGTTCATCATCCTCGTCAGAGTCAAAACAGGAGCCCCGGTATTTTCCAAAATATTGGAGGTGATTTTCCATTAAATGATGGGACGAGTCATAGCTGGCTGTCTATAAGACCCCCTGAAAAGTGAAACCNAGATCACGTGATCTGGCTTCCTTGCCACTCACAGCGGACAGCAGAGGCTTTCTCTGCTCGGACCAATAGTTTAGATTTGATCTGTCTTGAGAATGCAACACTCGATCGACTTCCCAGCAGCAGAGCGCAAAGTTGAGGGAGAGAAAAAAGAGCGTGTGTGTGTGTGTGTGTGTCTGTGTGTGTGTCTGTGTGTCTGTGAAAAGTGAAACCNAGATCACGTGATCTATCTTGATCAGTGGGGTTGGGGCGGGCAGTAAATAAAGGGTGGGGCCAGCGAGGGGAGGAGGAAAGCAAAGATTCAGAGAAGCCGGAACGTGGCTCCGCTCCCAGTTAACCTGCTGGAGCTCATCAGGCTTGCTC
>BAGE4_BAGE4_Chr21_11098925
GCCTATCGTCTTTTAGCAAAACCTTTTCTCTTGAAAAGTGAAACCNAGATCACGTGATCTCCCACTGGCCACCCTCTTTCCCCCCTCCATCTACCCAAAAGCTTCTCTCCTCACTGTCTTTTCACAAAACCTTCTCTCCCTCCTGCTCGCCACTCTCTCTTCCCCCTCCCTCTCTGCACCGAAAAGTGAAACCNAGATCACGTGATCTTTCCCCCCTCCATCACTCAAAATCTTTTTACCCACAGTCTTCTTTCCCTTTCTTCTCTCCCCACCATATTTTTGCAAACCTTCTCTCCTTCCTGCTCGAAAAGTGAAACCNAGATCACGTGATCTTTACCCCCTTCCATCTACCCAAAAACTTTTTCCCCACCATCTTTCTGTGAAACCTTCTCTCCCTCCTGTTTACCACCCTGTTTTTCCCCCTCCATCTACCCCCCAATTTTTTTTCCCAACATGAAAAGTGAAACCNAGATCACGTGATCTTTCTCCGGCTCGCCATCCTTTTTTCCTTTTGGCACTAACCACCCTCTTTACCCTTCCATCTATCCCAAAACTATTTTCCCCTTCCTACCTTTCCAGCCACACTACAGTGAAAAGTGAAACCNAGATCACGTGATCTAGCCACGGTGCAGCAGGCTACAGCCTCCAGTCTGTCCTGGTCCTCTAAGCCGGGCTCGGAGCAGCTCGGTGAGCAGACACAGAAGAACCTGGAACAGCCTGACTCTTCTTCAGCCCCATTTAGAAAAGTGAAACCNAGATCACGTGATCTTGGACTACACTTTCCAGGATTGGATAAGAGAAAGCCCGGAGGCCTACTCTGATTGGACTTTGTTATCATGTTCTGATTGGATGAAAGTCTTAGGACAACCAATTAGAGTATGGAAAAGTGAAACCNAGATCACGTGATCTGAGATTTTCTCTCACCCAATCAGAACATGTAGTCCAGAAACCATGCGCGTAACCCCATGTGCATGCCGAGCAGGCCTCACGCCAGTTTAGG
>LINC00316_LINC00316_Chr21_46761905
TGGCCTGGTCTGGACTCCTATAGCTGAAAAGTGAAACCNAGATCACGTGATCTGAGTCCCTCGCTTTGGTCGTCCTCAAGGTCGTCTTGCTGTTCTTGCCCCGTCCATTCCCACGTAAACTTTAGCTTGGCAACCCCCTACCCGCAACACACACACACTCACACACTTTGGCCTGGATTTTAATGGTGATTACATGGAATTTATAGATCAATTGTTGTGTTTGTTAACTTGTTTTTAACTTGCTTTTAATCCATAAATATATCATATCCCTTCCTTGAAAAGTGAAACCNAGATCACGTGATCTTTTCTGTCACTCAGGCTGGAGTGCTGTGGTGAGATCTCCGCTCACTGCAACCTCCACCTCCCAGGTTCAGGCGATTCTCCTGCCTCAGCCACCTAAGTACCTGGGATTACAGGCGCACACCTCCACATCTGGCTAATTTTTGTATTTTTAGTAGAGATGGGGTTTCACCATGTTGGCCAGGCTGGTCGCGAACTCCTGACCTCAGGTGATCTGCTCTCCTAGGACTCCTAAAGAAAAGTGAAACCNAGATCACGTGATCTTGCCTGGGCTATTTAAATCTTCTTTAATGTACCTTAGTCAATGTTTTGCTGTTTTTGGAATATTTTACTGAACAGTTACTAGGTAATTGATGGGTTTTGATACTACCAAAATGGTATCATTTAAAAATTCTCATTTTCTAATTATTAGTTGCTGGTCTGTATAAAGATAATTAATTTTTGTATATTTAGCTTGTATCCAGTGTTGTTGCTAAATTTACTTTTTAGAAAAGTGAAACCNAGATCACGTGATCTCACATACCATACAGTTCACCTGTTTGCAGTATAGAGTTCAGTGCTTGTTAGTATATTCACAGAATTGCACAACCATCATCGCAATCAATTTTGGAATATTTTTATCACCCTCCCCCACAAAAAGTACAACAAGCAAAAACCTGTACCAACACTAAATTCATTTTTCATCCTAACACTCACCTAG
>IL10RB_IL10RB_Chr21_34638664
TTATACAAGTTATAGTTCAAGGACTTTAAATGAAAAGTGAAACCNAGATCACGTGATCTTGAGGCTGTGAGGAGGGAACACCTTATTTAATCTAATGAAATTCCATAGGAAAGAGGCCTTTTGTATATTGAATCAATTTATCTGGAAAAGTGAAACCNAGATCACGTGATCTAAGATTCTGGGTTGATCTTTTGCGATAACCTCTATGGCTGTGAGTGTGTGTGTGTGTTTGTGTATTTTTTAACGAAAAGTGAAACCNAGATCACGTGATCTAAAGTAACACAACAGTACTTTTTTAATACAAACTTGGTGTGGTCTTGAGTTGTCTTCCATTGGAGAGCGTACGTGTGCCACAGATTGGTGCACCTGAAAAGTGAAACCNAGATCACGTGATCTCCTCTAGCTCTTCTTGGTGGCCTGCAGGGGCCTAGGGCGCATTCACTTCCCTCTGCTTGACTTTACGTGGTGTTCTAGCGTCAGACAGAAAAGTGAAACCNAGATCACGTGATCTACTGGACAGCTCCGGATCTTCCCGTCTAACCACTAATCAAGTTAAAAAGAGGAAATTAACGCTTTCTTGAAAAGTGAAACCNAGATCACGTGATCTGCGTAAAGATGACTTGGTTTTGTGTTGTTTATCCCTGGGGAGAAGGGTAAAGAAGACCCTCAAACTGGATTTGCTGCTGAAGTGCTTGAAAAGTGAAACCNAGATCACGTGATCTCAAGAGAGGGCGTGCCGGTGCTCCGGACAAAACCTGGGGAATACTGAAAGCCACCACCACCACCGTCATTCCAGCATGCAGATCTCAGTGAAAAGTGAAACCNAGATCACGTGATCTTATTTGACTTGACGGCGCCTTTCAAAGCTTGCGAGGATCCCTTCCTCTTCCTCGTGTGCATCTGCCAAGCCTGGAAAAGTGAAACCNAGATCACGTGATCTCTGGTGGGCGGGGCCTGCAGCGGGGTGGGAGCCCGGTCGCCCGGCCCCTCCCCACCCCGC
>KRTAP20-2_KRTAP20-2_Chr21_32007582
AATGTAAGAATTCTATAGGACAGAAAAGTGAAACCNAGATCACGTGATCTTACATTAAAAAGGAAAAAAAAGAACCATCACATCTCTAAAAAGAGTTAAAGACATGCCTAAATGTAATGAATGCGTGTCTTAATGTAAAAAAGAAAAGTGAAACCNAGATCACGTGATCTATCAAGGAAAACTGATCACGAATTAACTATTAGGGGATGCCAAATAATTTTGTAATGTCATTGGTGTGATAACGGTATTGGGAAAAGTGAAACCNAGATCACGTGATCTTTCTGTTGTGATAGAGATATTCACTGAAGTACTTATAAGAAAAATGTTGTCTTGCCTGGGATTTGTTTTAAAATGTTCAGAAAAGTGAAACCNAGATCACGTGATCTTGTACAGGGAGAGAAGGAACTGAAGACAGAATATTGATGATTATTAAATTCCAGGGATGTGTTTATAAAGCTTCAAAATACAATTCTATTTACGAAAAGTGAAACCNAGATCACGTGATCTAAAGCAAATAATGAACAAGAAAAAAACTTAGCTGAGTATGCTAAATAAACTCTATTGTTAAAGTTATTTTTCTTTGTAGAAGATTCGAAAAGTGAAACCNAGATCACGTGATCTGAATTTTAAACATCAACCTTTTACAACCCATTCAATGATTAAATTAGACACAAAGTTGTCAAATATTTTAAGCTAAACAAAGAAAAGTGAAACCNAGATCACGTGATCTAAGAAAAACACATTAAAGGCATTTGATCATGAGAAGGCTGACACAATAGCAAAGTCATCTTGTTTATAAAGGCTTCACATTGTTTGAAAAGTGAAACCNAGATCACGTGATCTAATACAAATTAATAGAAAATATGCAATCAACAGGTCCTGTGGTGGGTCCCACCCACCACTGAGGGTGTATATAAAAGAAAAGTGAAACCNAGATCACGTGATCTAACTGAAGAAACTGATTCCTTGCTCCTCAACCAAATCCTCCACTCTTGAAACC
>MORC3_MORC3_Chr21_37692486
TCACTGCAACCTCCTTGTCCTGGGGAAAAGTGAAACCNAGATCACGTGATCTCGAGTAGCTGGGATTACAGGCGCCCACTAATATGCCCAGCTAATTTTTGTATTTTTAGTAGAGATGGGGTTTCACCATGTTGGCCAGGCTGGTCTTGAACCCCTATCAAGTGAACCCCCAACCTCGACCTCCCAATGTGTTGGGATTATAGGCATGAGCCACTGCACCGGCCTTATGCCTTTAGGACTCTTATTTATTTATTTTGAGACGGAGTTTCACTCTTGTTGCCCAGGGTGGAGTGCAATGGCGCAATCTCGGCTCATTGCAACCTCCGCCTCCTGGGTTCAAGCATTCTCCTGCTTCAGCCTTCCGAGTAGCTGGGATTACAGGCATGTACCACCACGCCCGGCTAATTTTGTATTTTTAGTAGAGATGGGATTTCTCCATGTTGGTCAGGCTGGTCTCGAACTCCCGAAGTCAGGTGATCCGCCCGCCCACCTCGGCCTCCCAAAGTGCTGGGATTACAAGCGAAAAGTGAAACCNAGATCACGTGATCTCTTTTTTTTTTTTTTAAATCATGAGTTAGATTGATAGTTTTCAGGGCAAATCCAAACAGTCTACATTAATTTCCGTCTTTATTTCGTTAAGGTTTCACATGGACACTGGTGGATATGGAATGGCTTTTTTCTGCGCAATTCACATCCGACCAGGTCAAGTGACTGGAGTTCACCGGTCTCGGGTATACCGCATCTCGCGCCAGGCTTCAAACTCTAGATCCCCGAGTCTCGAGCTCCAGCTGGGTGTCGAGACGGGTACGGGCCGGCCGCGCCTCGCGCATGCGCCCTAGGCCCGCAGGGCCCCGCGCTGGAAGCTCAGCTCCCACTGTACCCTGCTTTAACCAGTCAGGCAATTCATCTTCCCCAAGCTCCCAATTCGGCATTGCCTGGAGGCGGAAGTGGGTGGGAGGGGCCAGACGTGCGCCCCTCCCCGGAAGTGGGCGGTACCCAT
>DSCAM_DSCAM_Chr21_42219039
CCCAACCCTGGTAAAGCACCATTTTGTTTCTGCGAAAAGTGAAACCNAGATCACGTGATCTGAGCTGTCTGAGATGTGCATCATTCTTCTGTATTTGGAGGGGGACATGGAGCCCAGTTAGGATACCTAGTGCCTAGGAAAAAGCCTACTCAATTTCCCTTGAAAATGGAAAAGTGAAACCNAGATCACGTGATCTTTTCAGTCCTGATTGTCCTGACTGTGAGCATTCCATCCTGGCTTCTACACTGGGGTGCATTCCAGCCCTGTCGGTCATTATATTGCAAAGTGATGGATAGATGTACGCCCTTGTGAGAGCGAAAAGTGAAACCNAGATCACGTGATCTGAATCATACAGAACATTCAGGAAATGTTAACATATTGACTTTTCACAGAAACGTGAAAGGGGCTATATGTTTGGGATTACTCAAATTATCAGCAATTTCAATCAGCGAAAAGTGAAACCNAGATCACGTGATCTTTAGAAGTGCTTGTGTTTGCATTCTACCATGTATTCAAGATAATTAAAAATTAGCCCGTGAAATCATAGAGATCTTTACAGTAGCAGCAAGGATTTGGAAGGAGCATTTCCCTCTAAGCGAAAAGTGAAACCNAGATCACGTGATCTTACGGAATCGGAATCCAGCTGCACATTTTATTAAAACTACGAGCATTTCATGTTCACCTCTCCGTGGCTGGCCACCTTCCGCAATAGTCACCCCGGCCATCCCTTATTAGCAACCGGGAAAAGTGAAACCNAGATCACGTGATCTTTGAAATGATTATTTAAGCCTCTAAGAAATTCCTCCTGATGACTGTGCGTGACTGTGCGGTGGCTGCGCTCTCCCCGGTCCTGCCTCAGTTCGGCTGCACGTCTCTGCGAAAAGTGAAACCNAGATCACGTGATCTGCGGCCAGAGGCAGGGGAGGGGTCCCTGCTCGCCTCCGCGCTCGGCTTCACTCGCCCGGCTCGCAGGCAGGGAAGGTTGGCAGAGGGATCCATG
>ERG_ERG_Chr21_40033704
ACTAAAGGAAATGCAATCGACTTTGGAAAAGTGAAACCNAGATCACGTGATCTAAACTGACAAGACCCTATTACTAAATACCCACTTTGAAATATACATTCTGTTCTTTGTACCTCAGGGGACAAAAAGGGTGCATGCTTGTCAGAAATTTAATCTGTTTTCAATATTTATTTTTATTGGTATCTTCTCTTGGCCGAAAAGTGAAACCNAGATCACGTGATCTACTACCATGGTGTGCCTGATTGTTCAAGAAATTTCCTAGGAATGCATTTGTAGTTTCACGAAGGCTGTCCATCTTAACAGGGGAAAAACTTCCTTGGCTGGAGTCTCACATTTTAATGAGCTCATTTTGGCATCTCTAGGGTGAAAAGTGAAACCNAGATCACGTGATCTTGGAAAAGGCGGTTTCTAAACTCAGCTGCTCAGGTCCATTTTATTTTTTTCCCCCAGCAAACAGGAAATGGAGCCCTGAAACTTTTTTTTTTTTTCCTAACTGGAAAGTGCGCGGGGAGGGGGCACACTCACCCTGCCCAGAAAAGTGAAACCNAGATCACGTGATCTGGGGGTCTCCGTGTGTTTTTTCTTCCCTCTCTTTTTTTCTATTATTTTGGCAGACTTTTTGGAATGTCTGGGAGCTAAGGGCTTTGCTTCATGGAGCAGAATTCTGAAGCAAGAAAAAGAGAAAGTTATAGACTAAACCGAAAAGTGAAACCNAGATCACGTGATCTAATAACTCCACTTTCATTGAAAACACTCCTCCCTCACAATCAGACTTCTGTGTGCTATGGTCAATAAAACTGCATGTTAATAGCGACCAATTAATAGATTATGTTGCTCGGCCTTAAAAGTTGAGGAAAAGTGAAACCNAGATCACGTGATCTAAGGAGTGCTTATTCCCTCCCTTCCCTTGGGGTGGGGGGCGGGGGGAGACTTAGCTTTCTTTCTGGCTGTTTGCTGAAATTCTTGGCTGTTAAAGTTTGGAGAGGGAGGGACATGGGTA
>MCM3AP-AS1_MCM3AP-AS1_Chr21_47649144
AACATTAGGAGTCTCCTATGCGTGGTTTAGAGAAAAGTGAAACCNAGATCACGTGATCTCGAACGCAGTTCCCGTGGGCGCTCGCCTTGGGGATGGGCGTCGCTGGCCGGGTCCTCCCACCCGCCTTTCTGAGAGAAAACGTGCTCCTCACGGCTCACCCCTCAGGGTCCCGAGCTCGCTGACGCTCCGCGGAAGCAACTTACGGTGTCCAGCCCCAGGGCGTAGGCTTCCAGGCCGGTCTGCTCGCGGCCGGCGCGCTCGTCCTGCAGGTAGGTCCACGTCTGCCGGCCCCTCTCGCAGTTGAGTCGCCAGCGGCCGAGGTCGGTGGCGGGCTCGGTCTTGTAGGGGCCCCCTCGGCGCCGCAGACACCTGAGGACCACCGGCCATCAGCGACCCAGGCCCCGCCCCAACGCCGGCCGCCGGCCCACTGCCCCAGTCGCGCTCTCCTCAGCACCTAGGACCACCCCGCATTCGTCAGGAGCCCGGGGCGAGGGGACTCACGTGCCCTCCGTCATTGCTGCTGCAGTGCTCGAAAAGTGAAACCNAGATCACGTGATCTTCCGCACCCGGGACCTGCCGCCCAGCCCCGCCCCTCCCGCCCCTCCCGCCCCTCCCGCCCCTCCCGCGCGCACTACGCAGGCGCAGGCCTCGGCAGGCGCTCAGGCTTAGGTGGGCCGACGCCCACGCAACCAATCAGAGCGCCGCGAGCGTGACCCCGGGGTGTGCCAGGCGACCACAGTGGTGGAGCGCTTGGTGCCCCATGCGGCGTGGGGCGGGGCCTGAGGGAGCGGGGATGGTGGGTGAAGGCGACGGGACGGGGGAGGCGGGTGGGGCCTTATTGGCGGGGCATGAGGGGCGGGGCTGGTGGGTGGGGAGGTGGGGGCGGGGCTGGTGGGTGGGGAGGTGGGGGCGGGGCCTGGTGGGTGCGGGTGGGGGCGGGGCTGGTGGGTGGGGCCGAAGGGCGGGGGCGGGGCCTCTCGCGCGCCCTCTAGAGGCTTGC
>HLCS_HLCS_Chr21_38362545
AAAAAATCTATTTGGTCTTTGTCCCCAGTTCCTGACACGAAAAGTGAAACCNAGATCACGTGATCTAGGCAATAGGAGTGTTTTTGTTATTCATAATGACTCCCTTAGTCAAATCACAGTTTCTACTAATGAGGTGGCTAATTGCGGGCTCTAGGATGGATTCAGGGTGGGGCTGGTGCAACACACCATGTGATCAGGAAAAGTGAAACCNAGATCACGTGATCTATGTCCCTACTCCTCTTGCGGGAAGGGAAAGGGGCTGGAGGTTGAATTCAATCACTAATGGCCAATGACATAATGAAACCTGGATAAAAATCTCTTAAACAGGGTTCGGAGAGCTTCCAGGCAGGTGGGCACACAGGAAAAGTGAAACCNAGATCACGTGATCTTTCACCCCCCGTGCTGCGCATCTCTTGCACTCGGCTGTTACCGAGTTGTGTTCTTTACAATAATCTTCTAACAGTAAAGTGTCTCCCTGAGTTCTGTGTCGTCCCAGGGAATTGCTGAACCTCACGGGAGCTGAAAAGTGAAACCNAGATCACGTGATCTGGGTAGAAATGCGGGCATTCTGGGCACCCCGCTTGTGGCTGGCGAAGGGAGGGCAGTCTCCCTGGGCTAATCCCTTAACCAGTAGTTTCGCGCTAATTCAGCTGGTGTCAGAGAACTGGGGAATAGGTCGTCGATGCTGAAAAGTGAAACCNAGATCACGTGATCTGTCAGGGAGGAAGGCGCGGAGGGAAGGTGTAGGCCTGCCTTCCGCAGGGCAGGGTGAGGTTCGGCCCTGTAAGGCCGCAGGAGTGGGCGAGGCTAGAGCGAGCGCGGCAAGAAGGCGGCAGAAGCGCGCCTCCCAGGCAGCGTGGGGAAAAGTGAAACCNAGATCACGTGATCTAAGCTGGCTAGCGGCGAAAGGCCCGCGTTCCCGAGCGCGCGGCACCGCGGCCAGGGCAGGAGGAGGCCAGGCGGCCCCGCGGCCCTGCGCAGAGAGCCCAGTTGCACCACC
>RUNX1_RUNX1_Chr21_36260987
CACGCGAAGCCGGGGTGGGTTCGAAAAGTGAAACCNAGATCACGTGATCTGGCGGGGAGAGGAGCGGGGGCCGCTTCCGGGGAGCCGGAGGGGAGACGCGGGGCCCGGGCAGGCTGTCCGGCTGCTGCGGGTGCCGGCGCTACAAGGCCCGGGAGCAAGCCGCGTGGCTGCTTTCAACTTTCCTTCCAGCCGCGCGTTCTTGGGGTCTTTCCTGACTAGGAAACTCTTCGCTGGCCGCTGACGCACGCAGCAAGTGAGACGCGCGGAGGGATCGAGCCGCGGCCCGGGCGCAGCGGTAAAAAACACCCATTACAGAAACCGACCCAAGGGAAGACGCTGAGAGCAAACGGCACGCGCGGAGAAAAGTGAAACCNAGATCACGTGATCTCGCCGCTTCGCCGCAGCTGCCAGCCGGACGGTGCAGGAGCGCGGAGTGGCTCCCCCGGGCCCCGCGGCCAAATCGCACCCCCGCCCTGGAAGCGGAGGCCTGGCCCTGGGCGGCCGCGCAGGATCTGGGGCCGTCCGCGGGCTGCAGCCCGGTTCGGGAGCCTCGTGGCGGCCACTGCGCCTGCCTGCAGCGGCTCGCGGGGCCGGGCCTCTCCGGGTGCGGCGCGCCGGCCGGGTCCTCCTCGGGCCGGCGGGGCCTGCTTTCTTTTTCCAGGTCTCCGGACCGTGGCCACTCGCGGAGCCGCACAAGCCTGAAAAGTGAAACCNAGATCACGTGATCTGCGGGCGGGGCCCCGGGCCAGCATGCAGGCTTGGATGCGGGGCGCGGGGGTGGCCTCCGACTCCCCGCCCGGGCTGCGTACAGTAGCGCGCGGCGCGGCGGCGGGGGCGCGCGGGCCAATTCCAGGAGCCGGCGGCGGCGAGCCGCGCCCTGGCTGATACCGGAAAGGCCTGTGATTGGCCGCCGGCCGCCCCTATGCAAACGAGCTGAGGGAATGGAATTCCTCCGGCCGGGCTTACAGTAAAAGCACGTTCATTTCCAGGCACTCTCATT
>B3GALT5-AS1_B3GALT5-AS1_Chr21_40984749
TGCTATTATTTGGAAGCTGTATTTATGAAAAGTGAAACCNAGATCACGTGATCTAACGAAACAAAACCACGAAGGAAAATTATGGTGCGGTGTGTGTGAGAACACACGTGCACATGCGCACACATACGCGCGCACACACACACGCACTCACACACACACACACGGTACAGATATTGTTTTTAAAATAATGTTCATTACTGAGTCTTAAGGTACCTCACTGTATTTAGCAATGACCTACAGACTCCCTTCTGGTCCTCCCAAAGTCAAAACCCCTGGTGTCATCTCTTAATGAAAAGCTGTCTTTCTCATGATCCTGCCCATCAGCCCCTTCCACAACCCCCACGATGCAGAAGCTGCCTGCCGCAGGGTGCTTCAGAGTTTGTTTTGTTGTTGTTGCTTAAGATTAGGCCATTCTTTTTAATTGTGCGATGTTTCCATCCAGTGCTGATTCCCTAAGTCTTGTGTCCGCACCGTGCCCACCCAGGAACACAACTTCCTCGGGGCGTGGCGTGAGTAGCGATAAGACTTTATAAATGAGTGAAAAGTGAAACCNAGATCACGTGATCTTGGTCTGTAACAATTTTCTTTCCCTTCATTTAAAAGGAACGAAGGAGAAAACAGAAGAGCACGCCTGCAGTGCGCGGCCGCGCCGCGGTCCCCTGCGCCCGGCACCCACGCCCCCGCGCGCCGCAGGACCCGGCCCCCCGCTCCCGGCCAGCGCTCCCCGCGCCCCGCGCCCCAGCCCCGGGCCTTACCGTGCGCGGGGCAGCCCCGGCAGGCCCAGTCGGGCTGGAAGCCGCCGCTGGCTCAGAGCCGCATCCCGGCCCGCGGACGCAGGGGGCGCGCGGCCGGTCCCCGGAGGCGCTGGGTCCAGGCCGAGGATGGTTTTGCTCCCCGCTCCGCTCCGCATTTAGGAGGTGGGAGGAGCGCGCGGCGATGCGCACAGGAAATCTGATAGGTGAGGAGGCCGGCGGGCCGCGCAGGGCGGCGCGGGCTGGGG
>KRTAP10-6_KRTAP10-6_Chr21_46012386
TTGAGGGGCTTAGGATTTTATGTTGAAAAGTGAAACCNAGATCACGTGATCTGAGATCAACTTCTCATGGACCCATTTTGTGTCTTCTGTGCGGGTTCTTTGGACAGATGTCCCTTAATTTTAAGGTGGTGACACTAAGAGGCCTGGCACAGAAAAGTGAAACCNAGATCACGTGATCTGCCCAGCAGGAGGCTGGGTGGGGGCTGACGGGCAGCCTCGGAGAAGCAGAGCACACAGAGGAGCCACCCCAGGCGGGGACGAGGGCTGCTGACCGCCCGCTGCTCAGCAGAAAAGTGAAACCNAGATCACGTGATCTACCACAGCCCAGAAGGCTGTCATGCTGTCCAAGCAGGGAGGGGCCAAGCCCACCGTCCTTGCCCTGGAACACACAGGTCCTGCTGAAAAGTGAAACCNAGATCACGTGATCTACGAAACAGGGCCGGAGGTGAAGAGGCTGTGGGGATGAGAAGTCGTCCAGAGCTCAAAGCCAAGAGGTCTGGGCACAGTTACAGCTGCCCCCCACCCCCACCATGCCGAAAAGTGAAACCNAGATCACGTGATCTATGGGCCCCAGGTTGTCCCTCAGAAGATGGCCACAGTCCTGTGTCCGGTGATGGGGGAAGGACCACGCTGGATGAGGGGTTTTCACCACAAGGACGAAAAGTGAAACCNAGATCACGTGATCTGGCTCTGTGTCCCGGGGCTGCTGGGGCCAGGGGTGGACGATGCCGCGACCTGTGGCTCTCCCAGCTCCCCGAACCCAGCTGGGACCAGGCCCCGCCCAATGAAAAGTGAAACCNAGATCACGTGATCTGGACACAGCCCAGATGTGATGGGAGATTTATGAGCTGGCCCACATCACAGGCGAACAAACACCCCTAATCCCGGCAGACTCCAGCTCTGAAAAGTGAAACCNAGATCACGTGATCTCCGGGGACAACAAGGCCAGGTGGAATAAAAGCCCGAGAGCCTCAGCACCTCACAGGCTCACTCCCTCACC
>DSCR8_DSCR8_Chr21_39493544
AAGGCCCATTCACAGTATGAAAAGTAAGATTTATGAAAAGTGAAACCNAGATCACGTGATCTTACATCTACAAAATACCTTTGCAGCACTACCTAGATTAGTGTTTGATTAAATAAATGGGCAGTAAAGGCCGAAAAGTGAAACCNAGATCACGTGATCTAGCACTTTGGGAGGCCGAGGCAGGAAGATCACTTGAGGTCAGGAGTTCAAGACCAGCCTGGCCGAAAAGTGAAACCNAGATCACGTGATCTAATACAAAAATTAGCCTGGCTTGGTGGCGGGCACCTGTAATCCCAGCTACTTGGGAGGCTGAAGCAGGAGAATGAAAAGTGAAACCNAGATCACGTGATCTCGAGATCGCGCCACTGCATTCCAGTCTGGGTGACAAGAGCAAAACTCTGTCTCACCACAAAAAAAAAAAAAAGAAAAGTGAAACCNAGATCACGTGATCTGGCCCCCATGATGACACAGGAAACTAATCGTCATGGAGACTTTATCCACACTTTTGAATATATGTTACATTTCAACATTAAAACGAAAAGTGAAACCNAGATCACGTGATCTATCAACAAAATTAAGCTGAATGCTTCGTAATTGCTGGATTCCCTGGGAAGCTGACTCTGAGATGGAGATGAAAAGTGAAACCNAGATCACGTGATCTTTCTTGGGATCAATACCTGTGGAGAGGAGAAGCTGAGGCAGGATCAGGAAGCGGGGAAGTGAAAAGTGAAACCNAGATCACGTGATCTCTGTCTGGGGTAAATATCCGGGGTTCATCATCTCTCGTCAAGATGATTAACGACATGGACACACATGGGTGAGTGAAAAGTGAAACCNAGATCACGTGATCTGAAAAGAGTGAGGAGACCAGCTCTCAGACATCCTTAAGGGAAAGGCTGGCCCGTGACTGACGGCAGCAGGTTTTGAAAAGTGAAACCNAGATCACGTGATCTATTTACGTGGAGCCCAGAGATTGGTTCGACCAGGGGTGACGTTTACG
>LRRC3_LRRC3_Chr21_45875368
CTGTGGTACATTCATACACTGGAGTACGAAAAGTGAAACCNAGATCACGTGATCTACAAACCAAATGACGCAGGCAAATCTCAAAAATAATTGTGCTGAGTGAAAGAAAAGTGAAACCNAGATCACGTGATCTGATTCCATTTGTGCAAATCATAGGAAATGCAAAGTAATCAGTAGTGACAGAATGCAGATGAAAAGTGAAACCNAGATCACGTGATCTAGGGAGAGATGACCAAGAGGGAACCCGGGGTGTTCACTATGCTGATTGTGGTGATGGAAAAGTGAAACCNAGATCACGTGATCTCGTACCAAATTGAAATATGTGGCTTACCGTCTGTCAATTACACCACAATAAGGCGAAAAGTGAAACCNAGATCACGTGATCTAGGTCCGGCTCAAATGCCCCCACCCTGCGTTCCTTCCTTGGGATGTCAGACGCTGGAGGAAAAGTGAAACCNAGATCACGTGATCTGAGATCTAGCCCTACTCACCCACTGGCCACGGGGTAGGCGAGGGACGCTCAGCAGGGGCTTCCGAAAAGTGAAACCNAGATCACGTGATCTAGTCCTGATGCCAGAGGGAAGAGGGGATTTGCCCAGAGTGAGGGGCAGGGGCTGGAAAAGTGAAACCNAGATCACGTGATCTCCCGCCCCCACCCATAACCACGCCCTCAGCCCCCACCACCTCGGAAAAGTGAAACCNAGATCACGTGATCTATGCCACAATTACTCCCACAACCCGCCCACAGCCCCTGCGACCTGGGTCTTAGTACGAAAAGTGAAACCNAGATCACGTGATCTCCCTCCCATGCCCCTCCCATGCCCCTCCCCCATCTCTTCCAGGCCCCGCCCTGCCGCAGAACCCGGAAAAGTGAAACCNAGATCACGTGATCTAAATCCCGTTCCGGTCTCCTTACATGCCCCGCCCCTTCCCCGCCCCCGCGGGGAATCGAAAAGTGAAACCNAGATCACGTGATCTGCCCCCTCCAGGCCCCGCCCCA
>CRYZL1_CRYZL1_Chr21_35014160
GGGGCTAAGGGCGGCCGGGGAGACAAGCGCCGGGAAAAGTGAAACCNAGATCACGTGATCTCGCGCAGACCCCCGCGCCGACCCCCGCCCCCGCTGCAGCCGCCCGTGGTCCAGGCCGCCGCCTTGCAGCCCTCTCCTCAGAAAAGTGAAACCNAGATCACGTGATCTGCCCCAGGGACAAATCAGTGCCGCTCACGCGCCGCTGGGAGGGACGCAGGAGCCGCAGCCCCGCACACCATCCCCGCCCGCCTCTCTGTGAAAAGTGAAACCNAGATCACGTGATCTCTCGCGAGCCGCCGTACTACGGAGCAACCAAGCTACGCTCCCTCCCCTGGCGCCTCCACTCTTCTCTACCGAAAAGTGAAACCNAGATCACGTGATCTTCCCGCCTATCTCCTCATCTCCCTCCGCTGCCTCCCCCGCCCCCCATCCACCATCCATCTCCGCCCATAAGTGGGTGGGGAAACCGCCAGCCAAGAAAAGTGAAACCNAGATCACGTGATCTCACCCCCTACCACTGGCCCCGCCCACCGTGCGAACCCAAAGAGGGTGAGCCAAAGAAATGTAAGACAACAGAGTGACAAGCCGGAAAAGTGAAACCNAGATCACGTGATCTGGGCAGGATTAGCACTCTCCCCCTCCTCCCCATGTAGGCGTAACAGGAGATTTATGGTCTGAGGTTGCCTATCGTGGAAAAGTGAAACCNAGATCACGTGATCTGGTGCATCTGCTCGTTGCCGTGAGAGACACTAGATAGGATGCACTTAATTGACTTAATTATTGGAGGTTTTCAAGGAGAGAATAATGTGGAAAGGAGAAAAGTGAAACCNAGATCACGTGATCTGGCCGGGCCTATGGTTGGAATGAGGAAGGGTGTGGTCTTCGGCTAAAATTTGCATAAAACGGAACCCATCCGGGCGATTCGAAAAGTGAAACCNAGATCACGTGATCTGGGGCGGGGCCTCGCCTCTTTCTCCGCCCCCGAGCGGAACATGACGGG
>PCBP3_PCBP3_Chr21_47269874
GGGAATGGACATGCCAAGGGACACAGGTGGTTTACCAGGAAAAGTGAAACCNAGATCACGTGATCTGTTGGTCAGCAAAAATGTAGGTTCTTTTTAGAAAAAAACTGAATGGTGCATTTGGAGATGGATTAAATCTGGAAAAGTGAAACCNAGATCACGTGATCTTTTCTGTAGGAAACTGAATTTCTACTCTTTCCATCCTTCCTTCCCTTTTTCTCCCAAGGTTCCAAGAAAAGTGAAACCNAGATCACGTGATCTAGACGGAGTCTCACTCACTCTGTCACACTCAGGCTGCAGTGCAGTGGCGCAATCTCAGCTCACTGCAACCGAAAAGTGAAACCNAGATCACGTGATCTTGCCTCAGCCTCCGGAGTAGCTGGGATTACAGGTGCCCGCCACCACCCTGGCTAATTTTTTGTATTTTGGTAGAGATGGAAAAGTGAAACCNAGATCACGTGATCTCTCAAACTCCTGACCTTAAGTGATCCTCCCGTCTTGGCCTCCCAAAGTGCTGGGATTACAGGCAGAAAAGTGAAACCNAGATCACGTGATCTCCTTTTTTTTCCAAGTCTCTCCTCTAAGACCATGCTGAAATTGAAGAAATTAGATGAAATTTGTTCACTATGAAAAGTGAAACCNAGATCACGTGATCTTTAAATTAATATATAATTTAATAAATATTGTTTTAAAATCAGTGTAGATATAAGGAAATACGTAAGTAAGTGCAATTTTATCAAGAAAAGTGAAACCNAGATCACGTGATCTAAGTGGAAGCCTGCCTTTGGGTTGAGTCACCTCATTTGGGGTGTTGGGGGGAAGAGCCCCGAAAAGTGAAACCNAGATCACGTGATCTTCCACACTCACACTGTGCCTTGTACTCGAATGCTGAAGAGGTGTTGACTGCTGTGTTGAAGGCAAGAGGCAGTTCCGTTGAAGCGAAAAGTGAAACCNAGATCACGTGATCTGTGCGCTCACACAGCCCTGTGTTTTTGTGTTTTAG
>FAM3B_FAM3B_Chr21_42688660
ACTGGAGGAATAAAGCCACATTGTCCACGAAAAGTGAAACCNAGATCACGTGATCTAGCAAAGACAATGGTGGAGGGAGACTCAGGGCCAAGCCCACCAGGGTGACCCACAGGGTGGATAATGTCCCTGGGAAGGCAGGGCACCTTGGGCTTCTTGAGAGAGCAGAGGCCGGAGCAGAGTAGAACTACCAAGAACCAGCCGGACCCTGGGGCGGGGACTGGGTCTTTCGCAGACCCTGCTTCCCTGGAGCTCTCTTCTGCAAAAGTGACCAACTGGGCTCGGAGTTTTAACTTGCCCTTGTTACCTGAGGCCACTGTGACTATCATGGGTCAAAAGTGCTATAAAAACCTGATGTGTGTTTGGAATGGAAAAGTGAAACCNAGATCACGTGATCTAGCTATTCCTGTTTGGGGATCCTGATGTCTTCACACATCTGCCTGACCCCCACTCCTGAAGCTCCTTGGTCATCATATCATATAAAGGAGGACCTGCAGACCCATGCCGTGGCCAGAGGGGCTGGGCATGGCCCTCGCTTCACTTTCCCAGAATGAATTCATCATCCTGGCAGTAAAAGAGAAAACAAGAGGTGGGGCGCCTGCTAGGCTGGGCTGGGCTGGCAACAGCGAGCCTGTAGCGACTGTTCTGGAGGAAGCAAAGAAGACCGATGGCCTCAGACAGTGGACATGGACGGCGAACTTGGACTGGGAAAAGTGAAACCNAGATCACGTGATCTGCTTGGGTCATGCTTCCCTTTCCTCTTGGGAGACATTAACTGGGAGCCTAGGGAGCCAAAGTATCAAGTGGCGTCGTTTCCTCCCTTCAGAGCCAACCTTGCTGGGCTTCTCCGGTCAGATCAGCCCTGGCCCGGGGTCAGCCCGGCGGGGAACGGGTCCACCCTCCGCCAGCGACCTCAGAGCTCCCGGGCACAGCCCGGGGCACAGCCCCGCGCACCTGCCCCGCCCACGCCCGCCCCGCGCACCTGCCGGGTCCGCACCTGCCA
>MRPL39_MRPL39_Chr21_26979801
CAGGGTCATATTTGTACCTTAGGCGGAAAAGTGAAACCNAGATCACGTGATCTAATTGCAAGGCAAAGGACAGAGTGGGGGAAAGGCTGAATTCGACACCCTTAAGTAAAGCCACAGAATTAAACTACTGTAAATGAAAATATTTCCATCCTGTACCTACAGAGTGCTTACTTCAAATAACACTCACGTCCTGGTAGGACAGAAAAATTAGACAATGAGCTGAAGTTTGCCTGCAAGGGCATTCATTCATTCATTCATTCAAGAAACATCTGTTGAGCGCTGACTGCGCTGTGCTCTGTTCTGGGCGCTTGGGATACATCAGTGAACTAGAGACAAAAATTCTGCCCCGGGATGCCTTCTCCTATACATCCTATACTATATAAACTAAACTAGAAAATTTGTAAAGAGCTCTTAGGAATTACAACGTCCTCTCCAAAGTCAAGGGGACGTGTTCCGAGGCCTCTATTACCACAGCTAAGGGGAGAACCGGGGTGCAGACCCACTCCAGCCGAACTAAGAACCTACCCGGCGAAAAGTGAAACCNAGATCACGTGATCTGGATGTCATCGCTGACAAAATAGAAGACGCCTTCCCCATTCCCCCCCACCCCCGCCCCCGCCAAGAAAACCATATATTCTTTTAGGGAAGCAAGCGCTTCACCTGGGTGGCCGGGATCGAACCCGCGGAGGGCTGAAGGCGGAGGGCAACGACGCCTGTGGAACTCTGTTTCCCTGCAGAGCCTACGTGGTGGGCGGCAGGCCGACCGCCCTGGGGGCCCTGCACCTCTGGGTAGGTGACCGCGCCCAGGTATCGAGCACAGGTAACGCGCCCCGGCTCCGAGTCTCGGGGTCTCAGCCACTGAATCCCCAGCGAGGCCTGACGCCCCCCGGTGGAGGCGAGCAGTCTGAGTGCTGGGTCCGGAACAGACCTGTCCTGCGGAACTCCGAGTGCGCGTTCGGTTTCCGGGGGAGGAGGGCGGAGAAGGACTTGCGCGCGACGG
>OLIG1_OLIG1_Chr21_34442449
GACCCAAAGGCTCCTTTGTCCCTAAAGAGAAAAGTGAAACCNAGATCACGTGATCTGTTGGGAGCAGCAGGGAGGAAATATCCTAATGCTACTTGTCATTTAGTCCAGAAATTTAGCGAAAAGTGAAACCNAGATCACGTGATCTTTTAAGAAAAAAAAAACATGATACACTCATGTTCATAGCAGCATAATTCGCAACAACCAAAAGCGAAAAGTGAAACCNAGATCACGTGATCTGATAAACCAAATGTGGTATATCCATATACTGGAATATTATTCAGCCTTGAAAAGGAAGGAAAAGTGAAACCNAGATCACGTGATCTAAACCTTGACGACAATATGCTAAGTGAAAGAAGCCAGTCACTAAAAGACAAGTGCTGTATGATTCTACTTATATGAAAAGTGAAACCNAGATCACGTGATCTGAGACAGAACAGAAGAGTGAATTCCAGGAACTTGGGTCGGGGGGAGTGGGGAGTTGTGAAAAGTGAAACCNAGATCACGTGATCTTTGAAAAGAGTTCTGGAGATGGGTTGCACAACAATGTGAATTTAATTTAAATCAATTTAATGGAAAAGTGAAACCNAGATCACGTGATCTACAGTACTCTAAACATAAGACGGTAAATTTTATGTTATGAATATGTGATCACAGAAAAGTGAAACCNAGATCACGTGATCTTTTGAGTAGACAGTTGCTGGAGGAAGGCACGTGAGTTGCAGCCTGACCAGTGCGACCAGTCCTCCTTCAAGAAAAGTGAAACCNAGATCACGTGATCTTTACTCCGCTCAGGGGGCCTGTCCCGCGCGGCTGGCACAGGCGCTCACAATAACCTCCTAAAGGAAAAGTGAAACCNAGATCACGTGATCTCGGCACAAGCAGCCAATGAACACGCGGCTGCGCCCGGCCTCGCGCCTCCATGAAAAGTGAAACCNAGATCACGTGATCTCAGGTTCCCAAGCCGGGTTTAAAGGGGTAGGGCGCGGGCCAGGGCCCCACC
>KRTAP24-1_KRTAP24-1_Chr21_31655276
AGTGCTTGTAAGAACTATACAGTTTATTCAGGAAAAGTGAAACCNAGATCACGTGATCTCATTGACATAAACTAAAAATAACTGCATTTTTCAACACAGGAGTAAAATAAAGTGTAGGTGCAAAAGAAAGCAAATAAAGAGAAAAGTGAAACCNAGATCACGTGATCTGGAAAATATTTACATCTGACAGCAATTGGGGTTTACAGCAGGCAATGGAACATGTGATATGTAATCTTAGTCAATTAGGAAGGGAAAAGTGAAACCNAGATCACGTGATCTATAGTGCATATTGCCGACACTCTTTAAGAAGGGATTTAACAGAAGTCTTGGTTGCTTAGCAACAAATGCCCCCTGGGAACAAGTGAAAAGTGAAACCNAGATCACGTGATCTGTTTCCCAAGTATTGCTGTGAGTCTTACCTATGAACTTCTCCTAATACATTACATGAGAAGCCGTTACCAGTATATGGCCCTGCGAAAAGTGAAACCNAGATCACGTGATCTAAACTGATTCTTGAAAGGTCAATGCCTGCTTTTGAGTAACCATGTTGAGACAGACAAACTACTTGACTTATTTCAGAGTATATGATGAAAAGTGAAACCNAGATCACGTGATCTACAGCGTGGAAAAATACAGGTTACTTGCTTTACTTGAGTCCTTGTGAACCTTTAAATAACCATGTTGCAGAAGCCCATGAAAAGTGAAACCNAGATCACGTGATCTTTGACAGATGAGAGTTTGCCTATTAACATGAAAATCACTATTTGCTGAAGGTATGGTCTACAGATGATGAGTGATGGGTGATGGTCGAAAAGTGAAACCNAGATCACGTGATCTATTAAAATAAACTTATTTTTACACGTGTGAAAACATTAGCCTCTGTGGCTAACCAACACACTAATGAGATGTTGCTGTGTTATTGCGAAAAGTGAAACCNAGATCACGTGATCTGAGGCTTTTGACAATCACCAGGGAAGGTATAAAACGTCCTTAGGCCACA
>KCNJ15_KCNJ15_Chr21_39644341
CCAAACTCAGGCGGAAGCAACATAATTAAACTGGTGAAAAGTGAAACCNAGATCACGTGATCTGTGAGTGGAAAGTGAAAATCAGTGAAACACTTGCAGTTTAAAAGAGGGAAAAGTGAAACCNAGATCACGTGATCTTGAAATGTGTTTATATGTCTTTCCTGGAGCTCTCTCATTGCTAATGTGGTCCGAAAAGTGAAACCNAGATCACGTGATCTGGGTGTATTTGAGTATTCTTCTCAATGGAAGGCAATGAGCTTGTGTGCTACACTGCTTAGGGAAAAGTGAAACCNAGATCACGTGATCTAGACGTCGCCATCATTGTTCCATGCAGATCATGCCCATCCTGTGCAGAAGGTCACTATAGGGAAAAGTGAAACCNAGATCACGTGATCTATAGAAATTCACATGGTGCTTGTCTAAACCGAAGGCAGGTGAGAGAAAAGTGAAACCNAGATCACGTGATCTCATGCTCCCATTTGTTTATAATAATTTCTCCACCGTTAGAGGCTGCTTTAAAAAGAAACGGCCAAAAGAAAAGTGAAACCNAGATCACGTGATCTGAAAGCATGGGACCATGACAGTTTTAAGAATTACTAAAGTATGAGGCGAAAAGTGAAACCNAGATCACGTGATCTGAGCCCTTTAGAGAGAATTCAAGAGGGAGAATTTCTGGTGACTTCTACCACGAAAAGTGAAACCNAGATCACGTGATCTCTGCTTTCCAGGCCTCTGTGGTAGTTAATTCTGCTTGGCAGTTTTTGTTGTCAAATAGCTTTTAAGAAGAAAAGTGAAACCNAGATCACGTGATCTTTAATGATGCCAGAGGACTGTCTTTCACCCATAAAAACTGAGAAAAGTGAAACCNAGATCACGTGATCTAAGGGCTCTGTCCTTGGACACGGATGAGGGCAGCTGGGCGGTGGGACCGAGGCTCTGCCTGAAAAGTGAAACCNAGATCACGTGATCTGAGAGTGTGTTCCTGCCTACCGGCTCAGCC
>LOC101928398_LOC101928398_Chr21_40229462
GGGCCCCTACTGCCTGAGCTAGGCAAGAAAAGTGAAACCNAGATCACGTGATCTCGGACAGTTCTCTAATTTCATTCTGGGTAAAGGGACCATGAGCGAGTTGCTCATGGCAAAGTCCCAGAGGATGAACAAGAGGCTGTGAGTCTCGGTCTGCCAGAGGGATTCTAGGAGAGAGAAGTAGCTTAATAAGCAAAAGGTGGCAAATATGAGCCGAAAGAAGGCCCCATCCCCTTGTAGTAGACATGCACTTCTGAAGACGGCTCAGTGGATTGGAGACTGTTCCCAGGGCCACCTTGGGAGGCATGAGGGAAGGAGCTTGGGTCAACCTGTCATACCCAAAGCAGAGTCACCCTCACTCAGGACACTTGCTGAACAGGGACAAACCAGCTTCATAGAAAATCCATGAAATTGTAGACTCCACCAGAAATTTTAGACTCCATCTACTTATTTCTCCTGGATTGTTACATTGAAAATCCAGGTCTCTCAGTTTAGACCTTTGGGGAGACTCTTCAGTCCTCTCCCCATCTGCTGAAAAGTGAAACCNAGATCACGTGATCTGGCTTCAGAGGAGGGTCCCTCGGACCTTGGTGGGCAGGACCCACTTTCCCTGTGCAGAAGGAAACTTGAAATCAGGAGACTGAGCCTCACCCAGGGACAGGCCCCACCACTGTGCCCTGACAGGCCCTTGTGGACAGAAAGGGACAGGGCGTAGCCTCACTTCGACCCTCTGGGTTTGCTGTGGGGCCAGCTGGGCCTGGTGTGGCTGAGCTCCAGAGTGCTGTCAGCCACTCCCAGTTCCCTCATGACCTGGGCAGGGAATATAATATCACCTCTATCTGTGCAGTAAGCACAGCAATGTCAGGGACACTGTTTTTAGAATCTGGCTTGCTCCCCTCCCCCAGCCCAACTGATTATCTGTCCTGGTTGCCAGGCACCTGTTTGCATTAGATACAGAACACTCCGCAGGGTCCCGAGTAGGCAGTTGTGGTCCACAGGCCAC
>HUNK_HUNK_Chr21_33245627
TCATTTTCGGTTTGAGAAGACGTTGGGGATCCTGGAAAAGTGAAACCNAGATCACGTGATCTTGCAATTGTTTATGCGATGAGCACAGTCACAGCGCTTGCAGAACAAAAGCATCGAAGAGAGGCGAGCGCCGGTCCACCTCCTGCAATCACAGGCATCATTTCAATGGAAGGCAAAGAAGGTGTAAGCTACAAGCAGAGGCAGCAAACGCCCTGGTTCCTACAGAAAAGTGAAACCNAGATCACGTGATCTTGCGCCTCCTCCAACACAGCCAACCAGGCTGCGTGCGAGCCCGGGCAGACGCCTGGCCGCCTCCCCACCCTTTCTTCCAGCCATCCATCTATCCTTCCACCCCCGGTCCAGGGGGCCCTACTGTGTGGCGGACTCAGGGCCGGGCACGCAACCCGACTCACAGTCCACGGAGTTCGAGAGCGAAAAGTGAAACCNAGATCACGTGATCTTGCGGCCAGTGGGGGATTTCACCGCCGAAAGGTCCAGAAAACCCAAGCCCAGAATCCGGGCAAGAGGCGCAGCCGGAGGCGGCCCGACCTGGGCGGCCCGGGAGCGCGCGCCTCCGAGGCCGCGCAGGTTCTCCCTGTCTGGCGCTCAGGTGGCTTCTCCGTCCACTCCGCCGCGAAAAGTGAAACCNAGATCACGTGATCTCGAGGGTCGAGTTTGACTGTGGCGCGCGGGGAAGGAGGGGCTACTAGGGATTTGAAAGTGCACGGGCTGCGGAGTGGAGCTCGCATCTGTTCCCGCCGCCCGCGAGCGGATTAAATTTCTGCAAATTCAAACTGAATGGGGCTTTCTTCTGCTGCCTTCCAGAGGGCGGAAAAGTGAAACCNAGATCACGTGATCTGCGGGAGCGGCCGCCCAGCGCACGGCTAGGAGCGATCGCGGGAGCCCGACCCAAGCCCGTGCGGGCCAGACGGCGGCGGCGAGGCGGAGGCTGCGGAGGCACCCGGGCTCCCGGACCCAGGCACCCGGACCCCGGGACCCA
>IL10RB-AS1_IL10RB-AS1_Chr21_34638565
CATAGAAACCTGACAGAGCAGGAGGGTGAAAAGTGAAACCNAGATCACGTGATCTGAAACCGGAGGGGTATCCCGGAAGGCCAGGGAAGAGTTCATGAGAAAGGAAGGAGGTGACCATGGTGTTATTGGAACCTAGGCAGTCAATTTAGAGGACAGAAAAGGTTTCAATGGATTGAAAAGTGAAACCNAGATCACGTGATCTCTGGGGGACAGAATCCAGATTTCAGGGTGCTCGGGCCTGAACCGGAAGGAGGGGAGGTGCAGCGGGTGATGGGAGGCACATCTGTAGGGAGGGCTGGCACTGAGGGGGCAGACTGAAAAGTGAAACCNAGATCACGTGATCTCGGGGACTGGTGGGGGCCTCCACTTGAACTGATAGTCTCCAGAAGGGTCAGATGACAGCCACGGTGGGATCTTGGGTCTTTTGGGGAAGCTACTTTATTTAGACGCCCGCCAGCAGAGGAAAAGTGAAACCNAGATCACGTGATCTCGCCGGGAGTCTCCCCCTGAGTTTAGGGCCCAGACGGTCTGTAATCCGGGCGCGGATGGGGCTTTCTCCTGTTACAGAATCGACGGCAGCAGCAGCCTAGTTGCGTCTCAGCAGCCGGAAAAGTGAAACCNAGATCACGTGATCTGGCCCCGAAGGCTCTTAAGTCACTTGCAGGGCGCCCAGGGATGGGATCAGGGGCGGCATCTCGCGGGGCCTCCCGGTTCCCAAGCGCGCCCCCTCCCCGCGGACCCCTCACCGAAAAGTGAAACCNAGATCACGTGATCTCTCCCAAGGCTCCACGCCATGGACGGACGCTGGGGGTTCCGCGGCTTCCTCCAAGCACACGACCCCCGCCCGCGCCCGGGAGAGCTTGTCCGCGGCGGAAAAGTGAAACCNAGATCACGTGATCTGGCGGGGTGGGGAGGGGCCGGGCGACCGGGCTCCCACCCCGCTGCAGGCCCCGCCCACCAGCCCGGGTCCACCCGCGAGGCGCGGGGCACAGGCTTGGCA
>PIGP_PIGP_Chr21_38445103
GGCCGAGAGCGCCCACGCAGCCGGAAAAGTGAAACCNAGATCACGTGATCTGGGCGACGAGGCGACACGCGAGCGCCTCCACCCAGCGGAGGTGTCAGCCACGCACCGGCCGAGGCACGGGCAGCGGAAAAGTGAAACCNAGATCACGTGATCTACCCTCGCACCGGCATCCCAGGGCCTCGCTCGCGAAGGGGCACCAGACCAAGGGGGCAAACCCACTGGGGTAGGCAATGGCGAAAAGTGAAACCNAGATCACGTGATCTAACCCATGCAGACACAGTAGGCACCTCAGCGAGGGACGCGAGGAGACGCGCACACACCGAAAAGTGAAACCNAGATCACGTGATCTTGTGGAAGGCCCCGCTCCCCCGGCATCTCGGCTGCAGCGGGACAAGGTGACACATCCGGGAGCCCGGCAGCGCGCCGGGTGTGCGAAAAGTGAAACCNAGATCACGTGATCTTCGGACGCGGGCAGCAGCAGCAGCAGCCGCCGCCGCCGCCGCCGCCACCTCCGGCCCTCCACGTCAGCCGAGAAAAGTGAAACCNAGATCACGTGATCTAAGCGAGGTGCGTCACGTGGGCTGGCAGCGCGCGTGCGCAGTCGCACCCCACCGCCCCCTCCTTCGCCGGAAAAGTGAAACCNAGATCACGTGATCTCGCGCTCGCTGGCTCCCACCCGGGGAGGGTCGTTGTGCGCCTGCGCCAGGGTGGGGGTTGCCGTCGCGCCTAGGCCTGAAAAGTGAAACCNAGATCACGTGATCTCGGCTCCCCAGTCGGCGCTTGCGCGGAGAACTCAGCGCTGAGGTGGCCGAGGTGTCGGGAGGGGCCTGGGTGGGCGAAAAGTGAAACCNAGATCACGTGATCTCCCATACCCCGCCTCGAATGAGAAATAGAAGTCTCCACGAATGGGCAGGGCCCGGGGGAAAAGTGAAACCNAGATCACGTGATCTATGCTGGTGGGCGCCGCGCGAGCCTTGTTCCCTGCCCTCCCCTCCCACAG
>KRTAP19-8_KRTAP19-8_Chr21_32410795
TTAATTTTACATATTTCTGTAAATTGTAGGAAAAGTGAAACCNAGATCACGTGATCTAGATGGAATCCCAGAATTTGGAAAACAGCTTTTTAAAACCTCTTTGCTGATTGTGTTAGGAATTTAGTAAGGCAGAGAGGGCTGCCTGCCTACCTGTGACTGTGGAGTCAGATGGGTAGATCCAGTACTCAGATGTTAATCTCTTTAGAAGATTATTTTTTAAAAAGAAGATTACAAAGATGAAGAATATGGTATCACTTTGCAAAAATCACACCCACGGCTCTTGCCCCTAGTGTTATTTCCTATATAAACATTGAATAATGAAAAAGTCTTGCAGTAAGAGCTAAGAGCTATCAAAAGTTTCATAAACAACATTGAGTTAAAAGGGTAGTAATGTGTAAGGAAACAAAATTTTTCCATTTGGGTTTTTCTCTCTCTCTTAAAAAAATAAATGTGATCCTTTTGTGCTATCAGCTACATTTTGTTGGATTTATACAGTAAGTGTACCTCTTCTATTACTTCAGAAAAGTGAAACCNAGATCACGTGATCTAAAACTCATGGGATTGGGAAGGGCAGTTCTTATTTACAGCCATATCTCTAGCTCTGAGCATAGTGCCTGGGATGCATTAGTTGGGCATTAAATATTTGTGCAAGGAATACATTAAGAATTGGATACTGGGAAGGGGCTGTAATGAAAGAACAATTTTAGGTGACAAAATGGGAGCTGATTGCTGCTCTTATGTCTGATTATAGAGCATTAACTATGATGGTCAAAGCAAGAGGGCTTTGAAGACAGCATAATCATCCTGTGGAATCCAAACTGCACAGAAATCGAATGAAAACATCTTTAATTAGTGTCAGGAATTGTCCTACAGTTTTAAGATGAGTGAGTTTTTTTTCATGCAATTGAATCTACGCCATGAGAAGTCTACCCCACTAATCACTGAGGATGTATAAAAGTCCCAGGGAAGCTGGTGATAGTTGTACTCAGGAAACTTGCCC
>RCAN1_RCAN1_Chr21_35986142
GAGGAGGTGGACCTGCAGGACCTGCCCAGCGCCACCGAAAAGTGAAACCNAGATCACGTGATCTTCGTGGACGGCCTGTGCCGGGTGAGGACCGCGCCGGGCGGGCCGTCGGGGCGGAGGGCGGACACTTGTTGAAAAGTGAAACCNAGATCACGTGATCTCCCAGTCCCGGCCGCGCGCGGGGCGGGGAGGCAGCGACGTCCCCCGGGCTGCTCGGCCGCGAAAAGTGAAACCNAGATCACGTGATCTGGCGCCCCGAGGGTCCCGGTCCCCTAGCACCCCCGGGGCGCGCGGAGCTCACTGCAGAGTCCCACAGGCTCGCCCCGGCCCCCGTGTGCGGAAAAGTGAAACCNAGATCACGTGATCTTTCGCTCCCCAAGGTGGGGCAGCGCCGCCGCCCCCTGCGCTCTCGCCATCGCCCCGCATTTACTCGCTGGAGGAAAAGTGAAACCNAGATCACGTGATCTGGAAACAGACATTGAGCGGCGACGTGACTCAGTGTTCATAAATAGGACGACGTCCCTGCATTCGAAAAGTGAAACCNAGATCACGTGATCTATGTTTGGGTGAGGATCCGTGGTTGCTCATTAGCCAGCGGCTGGCCAGTTTTGGTGGAATTGTGTTGGGGAAAAGTGAAACCNAGATCACGTGATCTGGATATTTAGTCAAGAACCTTGCCCCCTTGTGTGAAGGTGTGGCTTGCCGCCATCGGGGACACCCAGTACATGAAAAGTGAAACCNAGATCACGTGATCTCCCACCCCCGCAAAATCCACACAATTTAGACACTTTGGAGGGTGAGGGGCAGGTATGAGTAATCAATAATGGTGGTGGGGAAAAGTGAAACCNAGATCACGTGATCTTATTGTGCAGAATAAAATGTGGACAACGTGGGCGTCACAGAATGAAACCGGTCTTTGAGAGATGCCCCATTAGAAAAGTGAAACCNAGATCACGTGATCTTTTCAGCGCTTGGCTGTGGGTCCACAAATGCTGTCAAT
>ADARB1_ADARB1_Chr21_46494492
CCTGGAGCTGGTTATTCCGGGAAAAGTGAAACCNAGATCACGTGATCTGCTTATCATCATCTGTGTAAACATTTCTTGGTATAACTGTGGAACAGTCAGTAAATATAGATAAATCGAAGAGTAGGTCTATTGCATATGCTATAGAAAAGTGAAACCNAGATCACGTGATCTCAAACAAACAAACAAAAAAAATCAAACAAAACCACCATCACCTAAACGTTGGTAACTGGAGCAGCTGCTAGTGTCAGTGCGAAAAGTGAAACCNAGATCACGTGATCTGTCCAGCCAGGGTCCTGGGCCGCGACCTGGTTCTCCCGGAGTCTACAGTGAGGATGACGGGCGGGGAGAGGGGGCGAAAAGTGAAACCNAGATCACGTGATCTCCGGGAGAGGGAGAAGCAGGGGTGGCTCGGCGGGGGCTCGGCGGGGGCTCGGCGGGGGCTCGGCGGGGGCTCGGCGGGGGCTCGGCGGGGGCTCGGGAAAAGTGAAACCNAGATCACGTGATCTCGCGGGGGCCCGGGAGCCTGGGCAGCACCGCGAGACGCCACCTCCGCAAAACGCAAACGCCAATCGCCGGGCGCCTGAAAAGTGAAACCNAGATCACGTGATCTCGGCAGGATCGCGTGAGCTCGGAGGTCCACCGCGCTCCAGTCTGGGCGACAGTGAGACCCCGTCCCCAAAACGAAGGCGGAAAAGTGAAACCNAGATCACGTGATCTGGGCGGCGCCGCGACGCCAGGCCGGTCCCGCGCTCTCGCCCCACGCTCCGGAGCCGCCCAGCCGCGGTCTCTCAGCTCCGGCCGCGCTCCAGCCCCGAAAAGTGAAACCNAGATCACGTGATCTGGTCGTGAGGGAGGTGCCACAGCTCCGGCTGCCCACGACAGACACGGGCGCCCCAGCGCGCGCACGTCCGGCGTCGCTGCGGAAAAGTGAAACCNAGATCACGTGATCTCCCGGCGGGCCGGCGGGGGCGGGGAGGGGGCGGAGCCGCCGGCGGCGGGG
>PLAC4_PLAC4_Chr21_42557166
AAGCTGGGGAACCTAGAGAGACCTGCAGAAAAGTGAAACCNAGATCACGTGATCTTGCCATTTTGTCTTCTGTGGATGGGTGAGAGTCCCCTTTGCACCCTCCCCCAGTAATATCAGGTAAGCTAGGAAATAAAAGCCTTTGGCTAAGCGGTCAGTTCCCCACGGTTTAGGTGCCTTGAAGCACATTCTTGCCACGAAAAGTGAAACCNAGATCACGTGATCTTCCATTTTATTGCTCCACTTTGGTTTCATTTTCAGTCCTAACATGTATGTCTTGTTTGGAGTCTTATGTTTGCTTTCGACTTTCTGTTAATTGTATTTGGGCAATTGTTTAAGGCAGGACACTTGGTTGTGAGAGGTCCGAAAAGTGAAACCNAGATCACGTGATCTGTCACGTTGTCACGTTGTTCTATGTTCTGTAACCTGGTCTTGGGTTCACGGGGTTGGCCGCCCACTGGGTACCCCAGGGTTTTTGGCACTGCTGTGCACAGCTGCTTTGGCGAGGGCATCCTTGTTGGCGAAAAGTGAAACCNAGATCACGTGATCTATCGGTATTATAGGCCACCCTCCAGATGCTCTGGGGTTTTTAGCACTGACATTTCCTCTAGGATTGTGGGTTATACCCCTTTCGCTAGGCGAATATTGGTCTTGTCTTTTTCCACCCTGAAGTTAGGAGTATTATTTTCCTAGAAAAGTGAAACCNAGATCACGTGATCTACTGTCTTATAACTCCCTTGCCTAAGCTGCTCTTGGTCAAAGGAATTGGGAGCTCCCAGGCTCCTGGCCTGGCAGTCAGCCACCTACAGTGGTAGACAAGTGGCCAGCCCAATATTTTTTTCAGTATCTCCACTACTGGGGAAAAGTGAAACCNAGATCACGTGATCTAGGTCTCCCCTTGGGCAACGCTGTTTACCCCTTTCCCTTCCTCCATTTGTTTAGCCCCCTCTCCACCCAACTCTAGATCTCTATGGAATTTAGGCTCCACATTCGACTGCCCATT
>TFF2_TFF2_Chr21_43771208
CCTGGAGGATGGAGCCTGGAGGAGAAAAGTGAAACCNAGATCACGTGATCTATGGGGGCCTGGAGGACAGGGGCCTAGAGGATGGAGCCCTGGAGAATGGGGGCCTGGAGGAAAAGTGAAACCNAGATCACGTGATCTGGATGGGGGCCTGGAGTATGGGGCCTGCTCTCCAGACCCTGAGGACAGCGAAAAGTGAAACCNAGATCACGTGATCTCCTGCGTCTCTGGGCCCCTGACTGCTCAACCATCAGAAACAGACTGGCAACCCCCTGTCGAAAAGTGAAACCNAGATCACGTGATCTCCCTCTGTCCTTCCCACCACACTTTTCCCTCTTTCTTTCCGGGTGTCTACTCTCGAAAAGTGAAACCNAGATCACGTGATCTAGAATCCTTCTCCAGCACATCCTACCCCAGGAAGGCCATGGGCTGGGTCCCAGGTGCCATGAAAAGTGAAACCNAGATCACGTGATCTGAACAAAAATAACCCATTTCAGGGGTTGGCTGAAAATGAACTTATTAAAACCGAAAAGTGAAACCNAGATCACGTGATCTTGTCAGCCTCATCTCCATGGAGAGCAGCCCCTCCTGCTGAAGATGGGACAAAGGGGAAAAGTGAAACCNAGATCACGTGATCTCCACAGCCCTGGGAGCAGTCTCTTACCTCCTCTGAGATGCTTCCCTTCCTCAGGGAAAAGTGAAACCNAGATCACGTGATCTCCTGTACATTTTCCCCAGTAAACTTGGCCCTAATATTTTCTAAATTCCTGTGGTCCCTGCCCAGAAAAGTGAAACCNAGATCACGTGATCTCCTTCCTGGGTGTGACCCTGTGTGTGCCCAGCCCCAGACCTGCACGTGGCCGAAAAGTGAAACCNAGATCACGTGATCTCCCAACTCTCTGTCCAGGGCAGGAAGAGGTATCACCGAGCAGGGAGAGAGTCACCCTGGAAAAGTGAAACCNAGATCACGTGATCTAGCTGCCTCTTGCCTCCTCTTCGCCTC
>KRTAP19-6_KRTAP19-6_Chr21_31914183
GTGTGGCCATACTAAGTTATACTCTCTTAGAAAAGTGAAACCNAGATCACGTGATCTATTTAAATTAAATTATTGATTTAATCGAACATTTTAAAATAAGAGAGTGTAATTGAATTGCTTTAACACAAAGAAAAGTGAAACCNAGATCACGTGATCTTATTTATCATTTACCAGTGATTATTACTCCATTAACCAGTGATTAGTATGGAAAAGTGAAACCNAGATCACGTGATCTATATACCCCATAGATATATATACTCTACTATGTATTCTTAAAAATAAAATTTGAAGAAAAGTGAAACCNAGATCACGTGATCTCATGGGAAAAGTGTATGCAGAGGAAAAGGTACACTTTTGAAGTTAATGGATGAATAAAAAATTGGGGAAAAGTGAAACCNAGATCACGTGATCTAAGCTAATTGAAGGTTTCTCATAGAAATTAAGGCAAGAAAGCTTTACAAAAGAATGAATGGATGAAAAGTGAAACCNAGATCACGTGATCTAAAGTTCAAATGAGTCAAAAACCAAGGTTTCCTCTAAATTTGACTACTGGAAATCACTAATGACTTTGTGGAAAAGTGAAACCNAGATCACGTGATCTTCCTTGGGTTCTGGGAATGAAGTAACCAAGACGATGGACTGCAAATTAAAAAGAAAAGGAAAAGTGAAACCNAGATCACGTGATCTACTGGAAGCTATCAACCCGATTAGACCATTTTAATTACAACACCAGCCTGGCCTGAAAAGTGAAACCNAGATCACGTGATCTTCAAAATATTTTGTTCTTAGGAATGCAAACTAAAGACTAAAAGTCTTTAAATAATAGTTTGGACCCTTTGTTACATGAAAAGTGAAACCNAGATCACGTGATCTAGACTTAAAATTATTCTGTTATGTGGAAATAAGATCACCTGTCATTGTTGTTCATGACAGAAAAGTGAAACCNAGATCACGTGATCTGAGAAGTTAGAGACACCTACACTCAGGAAACTCATCATTA
>RNU6-67P_RNU6-67P_Chr21_22657821
TTGAAAATAAATATCAGTTTGAAAAGTGAAACCNAGATCACGTGATCTAATAGAATAGCTAACAGATAATAAGTGGTTATAAACATATATAGGGCATCAATTATATTAAATAATATTAATAAAAATGTTTTCATTTTCTCAAGCCATTAAGAATTCACTGGGTATATAGAGAATAGTGGTTTATTTGAAAAGTGAAACCNAGATCACGTGATCTTTTTTCACTGTAAAATAGAAGGTCATGATTAGAATAAATGAAAATGTGTGACAGCACTGACCATTGTAGAATGAGAATCTGGGGAAGGGTCAGTGAACAAGAGTAGTCAGAAAGTTGAAACTGATCTAGTAGCCAATAATATTGGAAAAGTGAAACCNAGATCACGTGATCTTTATTAGCAAAGCTTTCCACATTTGCACTTCATTTTATGTCCTGGGATGGATTTCTTCCTATGTTCCTTTCTCCTCCTTATATTTAAGAACCATTAACCTGTTTAGGAACATTGAAATCTGTTGACTCCTGCATTTTAAAGGAAAAGTGAAACCNAGATCACGTGATCTTGAGCAAATCATGTAACCTCTCTGTCTTTAGTTTCCTCATATATAAACTGAGGATAATAATGGTACCTATGTGATATATGGAGTTTGAGTACTACCTTAAATTATATTGCATAAAGTACTTACAACAATGCCTTACGATTAATAGGGAAAAGTGAAACCNAGATCACGTGATCTATATATATATTAGGAATGCAAGCCCTTAAATCATCTCATATCTGTAGCTTTGTGTTTTGTTTGTTATTCTAGAAATAGGATATGAAAAACAAAGTCGGAACATTCCTACAGTAGGACTTCCTGTTTGATGGAAAAGTGAAACCNAGATCACGTGATCTCTCTTGTGTTTCCTGATTTGGAATTTTTCCCTCCCATTTGATTCTGAGCTTCCGAAGAAATGATATTTTCCTAATTTATGTAACCCCCTAGAGTATCTATTTCACAATAGCAA
>TCP10L_TCP10L_Chr21_33957845
ACCTCTCACACACCTTAGGACCGAAAAGTGAAACCNAGATCACGTGATCTCCCACACACAACCTCTCACACACCTTAGGACCCACACACAACCACTCACACACCTTAGGACCCACACACAGAAAAGTGAAACCNAGATCACGTGATCTACAACCACTCACACACCTCAGGACCCACACACACCTCATACACCTCAGGGACACACACAACCCCTCACATACCTCAGAAACCTATATAAACGAAAAGTGAAACCNAGATCACGTGATCTCCTCTCACGCACCTCAGGACACACACACACACACTCGCACACCTCAGGACACACACACAGAAAAGTGAAACCNAGATCACGTGATCTGACAAAAGTGCCTTCTGTTTCCTCTTTGTAGTATTCTCTTCATTCATTCATGACGTCGGCATTTACTGCCTATTGCATGGAAAAGTGAAACCNAGATCACGTGATCTCACACGTCCCAAGCAGGCTCAGGTGAGCCCCAGGTGTATGTTGTCCACACGCAGCACCAGAAAAGTGAAACCNAGATCACGTGATCTAGGAATATCGACTCTTGCTTGCTCCTCATTCTCTTCTCTATCACAAAAATCACACGGACAATTCAGATGGAGATGCAGAAAAGTGAAACCNAGATCACGTGATCTTGTCTCCTATTTAAACTCACATATATTATTTTCCCTTCATAAAAATGTTTTTTCTAGTAAATAATTTGAGAAAAGTGAAACCNAGATCACGTGATCTGAATGTATGCTCAGAGAAATGAGCTCTTACTACACGTTGCGTATTGAAGACTGGATATAAAACACATGGTTTGAAAAGTGAAACCNAGATCACGTGATCTTCTCCAATGTCCTTTGTGGATGGATGGACTCCACTGACGATGAGCTTCTATATTAAGAATTGCAGGTTTGGGGAAAAGTGAAACCNAGATCACGTGATCTAGTGGTGACGCTGAGTGAGACGTTCATGTCCCTTTAAGACAGAAAGTCCG
