# Supplementary material for: PC-TraFF: identification of potentially collaborating transcription factors using pointwise mutual information
Source: BMC Bioinformatics. 2015 Dec 1;16:400. doi: 10.1186/s12859-015-0827-2 (PMC4667426; doi:10.1186/s12859-015-0827-2)
Supplement: Additional file 3 — Genome-wide analysis in the context of RefSeq genes. PC-TraFF significant pairs identified in the genome-wide promoter sequences of RefSeq genes. (XLS 4 kb) [file 12859_2015_827_MOESM3_ESM.xls]

## Sheet: Tabelle1
PWM1	PWM2	Z-score	in TRANSCompel	in BioGRID	in STRING
V$PU1_Q6	V$ETS_Q6	9.840957344135104	TRANSCompel	BioGRID	STRING
V$CETS1P54_01	V$ETS_Q6	5.760847098375016	TRANSCompel	BioGRID	STRING
V$ETS_Q4	V$ETS_Q6	5.494130997968887	TRANSCompel	BioGRID	STRING
V$EGR_Q6	V$SP1_Q2_01	5.090550397856726	.	BioGRID	STRING
V$CETS1P54_01	V$SP1_Q2_01	4.937547063384821	TRANSCompel	.	STRING
V$AP1_Q2_01	V$AP1_Q4_01	4.689125254405896	TRANSCompel	BioGRID	STRING
V$STAT6_01	V$OCT_Q6	4.656705388025699	.	.	.
V$CEBPB_02	V$STAT6_01	4.576243635453613	TRANSCompel	.	STRING
V$MYCMAX_B	V$SP1_Q2_01	4.358271456372387	.	BioGRID	STRING
V$AP1FJ_Q2	V$AP1_Q2	4.087742880585044	TRANSCompel	BioGRID	STRING
V$SP1_Q6	V$SP1_Q2_01	4.010286033290055	.	BioGRID	STRING
V$SP1_Q4_01	V$SP1_Q2_01	3.958897653689255	.	BioGRID	STRING
V$CETS1P54_01	V$NFKB_Q6	3.955603010000342	TRANSCompel	.	STRING
V$CETS1P54_01	V$EGR_Q6	3.8896978219223737	.	.	.
V$SP1_Q2_01	V$ETS_Q6	3.7926008503527315	TRANSCompel	BioGRID	STRING
V$STAT6_01	V$CEBP_Q2_01	3.7437521383145054	TRANSCompel	BioGRID	STRING
V$AP1_C	V$AP1_Q2_01	3.679364023850388	TRANSCompel	BioGRID	STRING
V$NFKB_Q6	V$SP1_Q2_01	3.6470007391639094	TRANSCompel	BioGRID	STRING
V$MYCMAX_B	V$EGR_Q6	3.6427223679503977	.	.	.
V$SOX9_B1	V$STAT6_01	3.590301239283575	.	.	.
V$STAT6_01	V$IRF_Q6_01	3.583222348717687	.	BioGRID	STRING
V$SP1_Q2_01	V$PEBP_Q6	3.5569231060125195	.	.	STRING
V$MYCMAX_B	V$AHRHIF_Q6	3.531972430348721	.	BioGRID	STRING
V$CETS1P54_01	V$MYCMAX_B	3.3718417324577366	.	.	.
V$CETS1P54_01	V$SP1_Q6	3.371128110115662	TRANSCompel	.	STRING
V$CETS1P54_01	V$PEBP_Q6	3.366375973484114	TRANSCompel	BioGRID	STRING
V$STAT6_01	V$AP1_Q4_01	3.354804211225208	TRANSCompel	BioGRID	STRING
V$STAT6_01	V$AP1_01	3.3539512865159695	TRANSCompel	BioGRID	STRING
V$AP1_Q6	V$AP1_Q4_01	3.3476787566088757	TRANSCompel	BioGRID	STRING
V$AP1_Q2	V$AP1_Q6	3.339135651893681	TRANSCompel	BioGRID	STRING
V$SP1_Q2_01	V$AHRHIF_Q6	3.338378642433152	TRANSCompel	BioGRID	STRING
V$SP1_Q2_01	V$KROX_Q6	3.337770560284981	.	BioGRID	STRING
V$PU1_Q6	V$ETS_Q4	3.3339996498618256	TRANSCompel	BioGRID	STRING
V$CEBPB_01	V$CEBP_Q2_01	3.3178553843151817	TRANSCompel	BioGRID	STRING
V$NFKB_Q6	V$ETS_Q6	3.3013981193764104	TRANSCompel	BioGRID	STRING
V$CEBPB_02	V$CEBP_Q2_01	3.2569213250624807	TRANSCompel	BioGRID	STRING
V$SP1_Q6	V$EGR_Q6	3.2410210463077176	.	BioGRID	STRING
V$SP1_Q6	V$MYCMAX_B	3.232345306505392	.	BioGRID	STRING
V$CETS1P54_01	V$SP1_Q4_01	3.228517270879658	TRANSCompel	.	STRING
V$EGR_Q6	V$SP1_Q4_01	3.220813220232366	.	BioGRID	STRING
V$AP1_C	V$AP1_Q4_01	3.2169136474904794	TRANSCompel	BioGRID	STRING
V$OCT_Q6	V$AP1_Q4_01	3.2128721430320866	TRANSCompel	.	.
V$CP2_01	V$SF1_Q6	3.2117402462735947	.	.	.
V$AP1_Q2	V$AP1_Q4_01	3.1945083843209074	TRANSCompel	BioGRID	STRING
V$MYCMAX_B	V$SP1_Q4_01	3.160835360820022	.	BioGRID	STRING
V$STAT6_01	V$FOX_Q2	3.1569437221359533	.	.	.
V$STAT6_01	V$IRF_Q6	3.1551376224147942		BioGRID	STRING
V$STAT6_01	V$AP1_Q2_01	3.1098921828514383	TRANSCompel	BioGRID	STRING
V$SP1_Q2_01	V$CP2_02	3.1077858550211164	.	.	.
V$CREB_Q3	V$AP1_Q4_01	3.100084666736919	.	BioGRID	STRING
V$CETS1P54_01	V$KROX_Q6	3.098272950292321	.	.	.
V$NFKB_Q6	V$EGR_Q6	3.095477401396721	.	BioGRID	STRING
V$NFAT_Q6	V$NFAT_Q4_01	3.0870932898840016		BioGRID	STRING
V$CP2_01	V$SP1_Q2_01	3.0377219353070464	.	.	.
