# Supplementary material for: PC-TraFF: identification of potentially collaborating transcription factors using pointwise mutual information
Source: BMC Bioinformatics. 2015 Dec 1;16:400. doi: 10.1186/s12859-015-0827-2 (PMC4667426; doi:10.1186/s12859-015-0827-2)
Supplement: Additional file 5 — Genome-wide analysis in the context of miRNA genes. PC-TraFF significant pairs identified in the genome-wide promoter sequences of miRNA genes. (XLS 3 kb) [file 12859_2015_827_MOESM5_ESM.xls]

## Sheet: Tabelle1
PWM1	PWM2	Z-score	in TRANSCompel	in BioGRID	in STRING
V$STAT6_01	V$HMGIY_Q6	13.7323713524679	.	.	.
V$HMGIY_Q6	V$LEF1_Q2	5.88883393681878	.	.	.
V$HMGIY_Q6	V$GATA_Q6	5.18210601133101	.	.	.
V$CREB_Q3	V$AP1_Q4_01	5.16286010509091	.	BioGRID	STRING
V$MYCMAX_B	V$AHRHIF_Q6	5.03169063121011	.	BioGRID	STRING
V$STAT6_01	V$AP1_Q4_01	4.97635780542109	TRANSCompel	BioGRID	STRING
V$HMGIY_Q6	V$AP1_Q4_01	4.96936704228798	.	BioGRID	STRING
V$STAT6_01	V$LEF1_Q2	4.8277202938144	.	.	.
V$SF1_Q6	V$HNF4_Q6	4.79388260727561	.	.	.
V$HMGIY_Q6	V$CREB_Q3	4.79297749837861	.	BioGRID	STRING
V$STAT6_01	V$GATA_Q6	4.49002595867098	.	.	.
V$CETS1P54_01	V$MYCMAX_B	4.33407555387495	.	.	.
V$GR_Q6_01	V$HNF4_Q6	4.27646343230677	.	BioGRID	STRING
V$AP1_C	V$AP1_Q4_01	4.23391988031471	TRANSCompel	BioGRID	STRING
V$GATA_Q6	V$LEF1_Q2	4.16468882767696	.	.	.
V$SF1_Q6	V$GR_Q6_01	4.0715185949085	.	.	.
V$GATA_Q6	V$AP1_Q4_01	3.95681102798417	TRANSCompel	BioGRID	STRING
V$MYCMAX_B	V$E2F_Q3_01	3.9219554874027	TRANSCompel	.	.
V$LEF1_Q2	V$AP1_Q4_01	3.92078016840755	.	BioGRID	.
V$PU1_Q6	V$SF1_Q6	3.90114093474815	.	.	.
V$NFKAPPAB65_01	V$CREL_01	3.7374027129149	.	BioGRID	STRING
V$CETS1P54_01	V$PU1_Q6	3.67988809360259	TRANSCompel	BioGRID	STRING
V$CETS1P54_01	V$EGR_Q6	3.64758411524543	.	.	.
V$CREB_Q3	V$LEF1_Q2	3.63034099929206	.	.	.
V$STAT_01	V$STAT6_01	3.57630692385686	.	BioGRID	STRING
V$CETS1P54_01	V$NFKB_Q6	3.52365077155638	TRANSCompel	.	STRING
V$E2F_Q3_01	V$AHRHIF_Q6	3.48535045941778	.	.	.
V$CETS1P54_01	V$AHRHIF_Q6	3.40276884174977	.	.	.
V$HNF4_Q6	V$E2A_Q6	3.3967696214685	.	.	STRING
V$AP1_Q6	V$AP1_Q4_01	3.38899905211587	TRANSCompel	BioGRID	STRING
V$AP1_Q2_01	V$AP1_Q4_01	3.38439611772639	TRANSCompel	BioGRID	STRING
V$MYB_Q6	V$MYB_Q3	3.35864483678554	.	.	.
V$MYCMAX_B	V$EGR_Q6	3.24048389971438	.	.	.
V$CP2_01	V$SF1_Q6	3.19621238076331	.	.	.
V$SF1_Q6	V$E2A_Q6	3.16535855530503		.	.
V$STAT_01	V$HMGIY_Q6	3.14336258757909	.	.	.
V$AP1_C	V$STAT6_01	3.14305755146072	TRANSCompel	BioGRID	STRING
V$STAT6_01	V$IRF_Q6_01	3.07872927250536	.	BioGRID	STRING
V$NFAT_Q6	V$NFAT_Q4_01	3.07810261595728	.	BioGRID	STRING
V$CETS1P54_01	V$CP2_01	3.05347336844065	.	.	.
V$AP1_Q2	V$AP1_Q6	3.05040740341967	TRANSCompel	BioGRID	STRING
