# Supplementary material for: PC-TraFF: identification of potentially collaborating transcription factors using pointwise mutual information
Source: BMC Bioinformatics. 2015 Dec 1;16:400. doi: 10.1186/s12859-015-0827-2 (PMC4667426; doi:10.1186/s12859-015-0827-2)
Supplement: Additional file 6 — Breast cancer analysis in the context of RefSeq genes. PC-TraFF significant pairs identified in the promoter sequences of breast cancer-associated RefSeq genes. (XLS 12 kb) [file 12859_2015_827_MOESM6_ESM.xls]

## Sheet: Breast_cancer
PWM1	PWM2	Z-Score	in TRANSCompel	in BioGRID	in STRING
V$PU1_Q6	V$ETS_Q6	10.814871501672613	TRANSCompel	BioGRID	STRING
V$HMGIY_Q6	V$MYB_Q5_01	9.17911239203501	.	.	.
V$STAT6_01	V$HMGIY_Q6	8.153740755129634	.	.	.
V$CETS1P54_01	V$ETS_Q6	8.01082280447057	TRANSCompel	BioGRID	STRING
V$STAT6_01	V$MYB_Q5_01	7.472975932051362	.	.	.
V$ETS_Q4	V$ETS_Q6	6.608339078026667	TRANSCompel	BioGRID	STRING
V$CETS1P54_01	V$NFKB_Q6	5.420635467011383	TRANSCompel	.	STRING
V$CETS1P54_01	V$MYCMAX_B	5.209907698435914	.	.	.
V$MYCMAX_B	V$E2F_Q3_01	5.161874849128618	TRANSCompel	.	.
V$NFKB_Q6	V$ETS_Q6	4.8025932191607685	TRANSCompel	BioGRID	STRING
V$CETS1P54_01	V$SP1_Q4_01	4.617193064971314	TRANSCompel	.	STRING
V$CETS1P54_01	V$PU1_Q6	4.58368655935185	TRANSCompel	BioGRID	STRING
V$CETS1P54_01	V$PEBP_Q6	4.446837028726655	TRANSCompel	BioGRID	STRING
V$PU1_Q6	V$ETS_Q4	4.397756233495129	TRANSCompel	BioGRID	STRING
V$MYCMAX_B	V$AHRHIF_Q6	4.385549076268483	.	BioGRID	STRING
V$E2F_Q3_01	V$AHRHIF_Q6	4.209039700934933	.	.	.
V$CETS1P54_01	V$SMAD_Q6_01	4.171702413492816	TRANSCompel	.	STRING
V$CETS1P54_01	V$ETS_Q4	4.149423940279543	TRANSCompel	BioGRID	STRING
V$CEBP_Q2	V$HMGIY_Q6	4.109424363553396	.	BioGRID	STRING
V$CEBP_Q2	V$STAT6_01	4.039951761339757	TRANSCompel	BioGRID	STRING
V$CEBPB_02	V$MYB_Q5_01	3.9821693755423717	TRANSCompel	BioGRID	STRING
V$AP1_Q2_01	V$AP1_Q4_01	3.9781347299810905	TRANSCompel	BioGRID	STRING
V$CEBP_Q2_01	V$MYB_Q5_01	3.934655470803949	TRANSCompel	BioGRID	STRING
V$CETS1P54_01	V$E2F_Q3_01	3.9093158672096435	.	.	.
V$MYCMAX_B	V$PEBP_Q6	3.908651290317131	.	BioGRID	.
V$CEBPB_02	V$HMGIY_Q6	3.8596528121384717	.	BioGRID	STRING
V$ETS_Q6	V$PEBP_Q6	3.8274965166028667	TRANSCompel	BioGRID	STRING
V$CETS1P54_01	V$CP2_01	3.8147730143545577	.	.	.
V$MYCMAX_B	V$SP1_Q4_01	3.8108574738430083	.	BioGRID	STRING
V$SP1_Q4_01	V$ETS_Q6	3.778974329422926	TRANSCompel	BioGRID	STRING
V$CEBP_Q2	V$MYB_Q5_01	3.7789517796750283	TRANSCompel	BioGRID	STRING
V$CEBPB_02	V$STAT6_01	3.737551665007668	TRANSCompel	.	STRING
V$CETS1P54_01	V$CP2_02	3.6755690246507706	.	.	.
V$IRF_Q6	V$MYB_Q5_01	3.6626530534369985	.	.	.
V$E2F_Q3_01	V$SP1_Q4_01	3.656606245016769	TRANSCompel	BioGRID	STRING
V$CP2_01	V$SF1_Q6	3.567475296478649	.	.	.
V$OCT_Q6	V$MYB_Q5_01	3.5614255026047785	.	.	.
V$HMGIY_Q6	V$CEBP_Q2_01	3.5176527751895263	.	BioGRID	STRING
V$CETS1P54_01	V$AHRHIF_Q6	3.513039045231874	.	.	.
V$E2F_Q3_01	V$E2F_Q4_01	3.4582463289623715	TRANSCompel	BioGRID	STRING
V$NFKB_Q6	V$SP1_Q4_01	3.433623682851402	TRANSCompel	BioGRID	STRING
V$ELK1_02	V$CETS1P54_01	3.3260844016376736	.	.	.
V$NFKB_Q6	V$MYCMAX_B	3.324921230985383	.	BioGRID	STRING
V$MYCMAX_B	V$SMAD_Q6_01	3.3153694613707443	.	BioGRID	STRING
V$AP1FJ_Q2	V$AP1_Q2	3.294804597929155	TRANSCompel	BioGRID	STRING
V$HMGIY_Q6	V$OCT_Q6	3.2729796876915778	.	BioGRID	STRING
V$HMGIY_Q6	V$HNF3_Q6	3.2723362023138596	.	.	.
V$MYCMAX_B	V$ETS_Q6	3.268550627670697	.	.	.
V$MYCMAX_B	V$CP2_02	3.2522280322830563	.	.	.
V$NFKB_Q6	V$AHRHIF_Q6	3.249478907985206	.	BioGRID	STRING
V$AHRHIF_Q6	V$PEBP_Q6	3.2112385059686495	.	BioGRID	.
V$ELK1_02	V$ETS_Q6	3.2101487970342326	.	BioGRID	.
V$NFKB_Q6	V$SMAD_Q6_01	3.2082568236654962	.	BioGRID	.
V$E2F_Q3_01	V$PEBP_Q6	3.2014105519124016	.	.	.
V$HNF3_Q6	V$MYB_Q5_01	3.2010713367965375	.	.	.
V$CP2_01	V$NFKB_Q6	3.162669163150924	TRANSCompel	.	.
V$SMAD_Q6_01	V$PEBP_Q6	3.156212752652032	TRANSCompel	BioGRID	STRING
V$STAT6_01	V$HNF3_Q6	3.101808272007958	.	.	.
V$SP1_Q4_01	V$SMAD_Q6_01	3.095577485158194	TRANSCompel	BioGRID	STRING
V$NFKB_Q6	V$ETS_Q4	3.090531249319108	TRANSCompel	BioGRID	STRING
V$SP1_Q4_01	V$AHRHIF_Q6	3.090135412683819	TRANSCompel	BioGRID	STRING
V$CEBPB_02	V$CEBP_Q2	3.066658140149833	TRANSCompel	BioGRID	STRING
V$SOX9_B1	V$STAT6_01	3.044881047451161	.	.	.
V$NFKB_Q6	V$E2F_Q3_01	3.031749089713868	.	BioGRID	STRING

## Sheet: Luminal A
TFBS A	TFBS B	Z-Score
V$HMGIY_Q6	V$MYB_Q5_01	9.871941474087313
V$STAT6_01	V$HMGIY_Q6	8.578735190530924
V$STAT6_01	V$MYB_Q5_01	8.411211711202217
V$CETS1P54_01	V$MYCMAX_B	5.760115933433362
V$CETS1P54_01	V$PU1_Q6	5.464504069305064
V$MYCMAX_B	V$E2F_Q3_01	5.3710541072912825
V$CETS1P54_01	V$PEBP_Q6	5.130911819140151
V$CETS1P54_01	V$NFKB_Q6	4.802981952717366
V$CETS1P54_01	V$E2F_Q3_01	4.646554853168935
V$MYCMAX_B	V$AHRHIF_Q6	4.551588895932824
V$CEBP_Q2	V$HMGIY_Q6	4.421486839892552
V$CETS1P54_01	V$SMAD_Q6_01	4.4182825039263465
V$PU1_Q6	V$ETS_Q4	4.338205894277323
V$CEBP_Q2	V$STAT6_01	4.1966135175133745
V$CETS1P54_01	V$SP1_Q4_01	4.169361343117996
V$CEBP_Q2_01	V$MYB_Q5_01	4.137535238118996
V$AP1FJ_Q2	V$AP1_Q2	4.129230049855748
V$MYCMAX_B	V$PEBP_Q6	4.078897109687751
V$MYCMAX_B	V$SP1_Q4_01	4.019986666568707
V$HMGIY_Q6	V$HNF3_Q6	3.982185157658539
V$OCT_Q6	V$MYB_Q5_01	3.902476520949949
V$CETS1P54_01	V$AHRHIF_Q6	3.8672792283094504
V$IRF_Q6	V$MYB_Q5_01	3.8515180413271315
V$HMGIY_Q6	V$OCT_Q6	3.8213730544467075
V$E2F_Q3_01	V$AHRHIF_Q6	3.809412336079782
V$CEBP_Q2	V$MYB_Q5_01	3.7985836184000408
V$CEBPB_02	V$HMGIY_Q6	3.7867242213267596
V$AP1_Q2_01	V$AP1_Q4_01	3.7802391764391703
V$CEBPB_02	V$MYB_Q5_01	3.6110433821077157
V$NFKB_Q6	V$MYCMAX_B	3.575521527773455
V$MYCMAX_B	V$CP2_02	3.556178836948232
V$CEBPB_02	V$STAT6_01	3.5429132544711943
V$MYB_Q5_01	V$AP1_Q4_01	3.534595196702955
V$CP2_01	V$SF1_Q6	3.517492887167353
V$CETS1P54_01	V$CP2_02	3.481805123602226
V$E2F_Q3_01	V$SP1_Q4_01	3.4758226744163294
V$CETS1P54_01	V$CP2_01	3.4740445421839437
V$HNF3_Q6	V$MYB_Q5_01	3.4016419188039926
V$CETS1P54_01	V$ETS_Q4	3.3899677412764335
V$E2F_Q3_01	V$PEBP_Q6	3.3807833484171375
V$MYB_Q5_01	V$AP1_Q2_01	3.375607319911009
V$NFKB_Q6	V$E2F_Q3_01	3.3393855499352956
V$SP1_Q4_01	V$PEBP_Q6	3.330819058688875
V$NFKB_Q6	V$AHRHIF_Q6	3.3284324550083366
V$NFKB_Q6	V$SMAD_Q6_01	3.3107368967447703
V$NFKB_Q6	V$SP1_Q4_01	3.300252713584479
V$SMAD_Q6_01	V$PEBP_Q6	3.267876114954872
V$SP1_Q4_01	V$AHRHIF_Q6	3.248304468371301
V$SOX9_B1	V$STAT6_01	3.2345146400379585
V$SOX9_B1	V$MYB_Q5_01	3.214529160979772
V$OCT_Q6	V$AP1_Q4_01	3.191975857149413
V$CP2_01	V$PEBP_Q6	3.1270897607919146
V$SOX9_B1	V$HMGIY_Q6	3.123718153499449
V$HMGIY_Q6	V$IRF_Q6	3.1139177439869585
V$STAT6_01	V$HNF3_Q6	3.106699556617608
V$NFAT_Q6	V$NFAT_Q4_01	3.09175119143511
V$SF1_Q6	V$SMAD_Q6_01	3.0894672851945892
V$E2F_Q3_01	V$E2F_Q4_01	3.0675544464560587
V$HMGIY_Q6	V$FOX_Q2	3.05114011498789
V$CP2_02	V$E2A_Q6	3.044872709609994
V$HMGIY_Q6	V$CEBP_Q2_01	3.017830013360412

## Sheet: Luminal B
TFBS A	TFBS B	Z-Score
V$PU1_Q6	V$ETS_Q6	11.160646715456592
V$HMGIY_Q6	V$MYB_Q5_01	7.817979378290008
V$CETS1P54_01	V$ETS_Q6	6.96065520288067
V$ETS_Q4	V$ETS_Q6	6.560341570113051
V$STAT6_01	V$HMGIY_Q6	6.346746589730885
V$CETS1P54_01	V$MYCMAX_B	6.0341819007764945
V$MYCMAX_B	V$AHRHIF_Q6	5.8260735952699685
V$MYCMAX_B	V$E2F_Q3_01	5.524419184110802
V$STAT6_01	V$MYB_Q5_01	5.507921824639153
V$CETS1P54_01	V$NFKB_Q6	5.1449789678717375
V$CETS1P54_01	V$CP2_02	4.804217833124927
V$CETS1P54_01	V$ETS_Q4	4.775229512147612
V$CETS1P54_01	V$PEBP_Q6	4.741949690801545
V$E2F_Q3_01	V$AHRHIF_Q6	4.5517568906779
V$PU1_Q6	V$ETS_Q4	4.551088622070459
V$CETS1P54_01	V$SMAD_Q6_01	4.515066277229117
V$CETS1P54_01	V$AHRHIF_Q6	4.349555424273477
V$MYCMAX_B	V$PEBP_Q6	4.3462983278257195
V$NFKB_Q6	V$ETS_Q6	4.2711204969811565
V$CETS1P54_01	V$CP2_01	4.206883807798508
V$AP1_Q2_01	V$AP1_Q4_01	4.17575173214324
V$CP2_01	V$SF1_Q6	4.132070429659054
V$NFKB_Q6	V$SMAD_Q6_01	4.103670570203455
V$NFKB_Q6	V$AHRHIF_Q6	4.038911872342777
V$MYB_Q5_01	V$MAF_Q6_01	3.955289106470295
V$CEBPB_02	V$MYB_Q5_01	3.9303320430098445
V$CETS1P54_01	V$CETS168_Q6	3.898418326447928
V$E2F_Q3_01	V$PEBP_Q6	3.893908440156094
V$AHRHIF_Q6	V$PEBP_Q6	3.854059394742272
V$CP2_01	V$NFKB_Q6	3.790516698125461
V$CETS1P54_01	V$E2F_Q3_01	3.7514607394756996
V$CEBP_Q2_01	V$MYB_Q5_01	3.6773915348097628
V$AP1_C	V$AP1_Q2_01	3.6658436186144923
V$CEBP_Q2	V$MYB_Q5_01	3.648852644733855
V$CP2_02	V$ETS_Q6	3.6486784244690664
V$IRF_Q6	V$MYB_Q5_01	3.5993361172846403
V$E2F_Q3_01	V$E2F_Q4_01	3.5909220989564754
V$NFKB_Q6	V$E2F_Q3_01	3.5755172021994492
V$SMAD_Q6_01	V$PEBP_Q6	3.5064778041605935
V$CREL_01	V$CP2_01	3.4677589026954587
V$CEBPB_02	V$CEBP_Q2	3.4637988818728633
V$CP2_01	V$CP2_02	3.4620245191254693
V$ETS_Q6	V$PEBP_Q6	3.448870673362182
V$PU1_Q6	V$PR_Q2	3.4076521334522587
V$NFAT_Q4_01	V$ETS_Q6	3.3564992908227302
V$HMGIY_Q6	V$CEBP_Q2_01	3.348334757892128
V$NFKB_Q6	V$CP2_02	3.2796504968284044
V$E2F_Q3_01	V$SMAD_Q6_01	3.2749366338244763
V$NFKAPPAB65_01	V$CP2_01	3.232819254753014
V$CEBP_Q2	V$AP1_Q4_01	3.2223084271351636
V$ELK1_02	V$CETS1P54_01	3.196610991546212
V$CEBPB_02	V$STAT6_01	3.1505703945757
V$HNF3_Q6	V$MYB_Q5_01	3.147481675762601
V$SMAD_Q6_01	V$AHRHIF_Q6	3.14259060921719
V$LEF1_Q2	V$AP1_Q2_01	3.104188616346042
V$CETS1P54_01	V$NF1_Q6	3.0992325849102573
V$MYB_Q5_01	V$AP1_Q4_01	3.0848587994307946
V$CP2_01	V$MYCMAX_B	3.0607798722800728
V$NFKB_Q6	V$MYCMAX_B	3.047892944741463
V$CEBP_Q2	V$STAT6_01	3.031599972388756
V$AP1_01	V$MYB_Q5_01	3.0142161785122528
V$HMGIY_Q6	V$HNF3_Q6	3.0095917178313343

## Sheet: NormalLike
TFBS A	TFBS B	Z-Score
V$STAT6_01	V$HMGIY_Q6	7.026677534041967
V$MYCMAX_B	V$E2F_Q3_01	4.506465626325738
V$CETS1P54_01	V$NFKB_Q6	4.150779965991185
V$CETS1P54_01	V$SP1_Q4_01	4.1052709820003885
V$CETS1P54_01	V$ETS_Q4	3.958154859868842
V$CEBPB_02	V$CEBP_Q2	3.9159770723422436
V$SF1_Q6	V$HNF4_Q6	3.9065716512145596
V$CEBP_Q2	V$HMGIY_Q6	3.9046679441872665
V$CETS1P54_01	V$EGR_Q6	3.8930420420727154
V$CETS1P54_01	V$E2F_Q3_01	3.8601085226797633
V$AP1FJ_Q2	V$AP1_Q2	3.8266029491890685
V$HMGIY_Q6	V$CEBP_Q2_01	3.7922797936838304
V$CP2_01	V$SF1_Q6	3.744898290396423
V$CETS1P54_01	V$MYCMAX_B	3.7129554120348054
V$CEBPB_02	V$HMGIY_Q6	3.663718613333468
V$AP1_C	V$AP1_Q2_01	3.638530560311122
V$GR_Q6_01	V$PR_Q2	3.6375728237379055
V$CEBP_Q2	V$CEBP_Q2_01	3.6134434097410635
V$AHRHIF_Q6	V$PEBP_Q6	3.6006933596810353
V$STAT6_01	V$OCT_Q6	3.5997965997812433
V$MYCMAX_B	V$CP2_02	3.584111124532202
V$CEBP_Q2	V$STAT6_01	3.575167888018867
V$CETS1P54_01	V$CP2_01	3.5585687406188153
V$HMGIY_Q6	V$PR_Q2	3.547184849352947
V$HMGIY_Q6	V$OCT_Q6	3.4986411436520246
V$E2F_Q3_01	V$AHRHIF_Q6	3.48229492901129
V$CEBPB_02	V$STAT6_01	3.4651391025127025
V$GR_Q6_01	V$HNF4_Q6	3.415901384008772
V$CEBPB_01	V$CEBP_Q2_01	3.387405346726267
V$CEBPB_02	V$AP1_Q4_01	3.303049762460967
V$CETS1P54_01	V$AHRHIF_Q6	3.2930838830086513
V$EGR_Q6	V$E2F_Q3_01	3.2923356126699206
V$SOX9_B1	V$STAT6_01	3.274420368766087
V$CETS1P54_01	V$PEBP_Q6	3.264361148976922
V$OCT_Q6	V$PR_Q2	3.2642182225845517
V$EGR_Q6	V$AHRHIF_Q6	3.2346568173678807
V$HMGIY_Q6	V$HNF3_Q6	3.2281804345935083
V$CEBPB_01	V$HMGIY_Q6	3.226512893326353
V$STAT6_01	V$AP1_01	3.224845804101814
V$AP1_Q2_01	V$AP1_Q4_01	3.207950808112704
V$SOX9_B1	V$HMGIY_Q6	3.1857879509648694
V$MYCMAX_B	V$EGR_Q6	3.1851752101090636
V$AP1FJ_Q2	V$SMAD_Q6_01	3.16409569590198
V$NFKB_Q6	V$SP1_Q4_01	3.145193115293119
V$STAT6_01	V$HNF3_Q6	3.126595755795726
V$CEBPB_02	V$CEBP_Q2_01	3.1112930794924827
V$ELK1_02	V$CETS1P54_01	3.04938969133498
V$IPF1_Q4	V$STAT6_01	3.0490991093730537
V$CEBPB_02	V$AP1_01	3.048507519370229

## Sheet: basal-like
TFBS A	TFBS B	Z-Score
V$PU1_Q6	V$ETS_Q6	9.890440884954119
V$CETS1P54_01	V$ETS_Q6	8.362974395850346
V$HMGIY_Q6	V$MYB_Q5_01	7.470071312418447
V$ETS_Q4	V$ETS_Q6	6.551779891161734
V$STAT6_01	V$HMGIY_Q6	6.379884719762169
V$STAT6_01	V$MYB_Q5_01	6.287163553203523
V$NFKB_Q6	V$ETS_Q6	5.888083878719278
V$CETS1P54_01	V$EGR_Q6	5.595830550660001
V$EGR_Q6	V$ETS_Q6	5.474981222016124
V$CETS1P54_01	V$PU1_Q6	5.18434916972465
V$SP1_Q4_01	V$ETS_Q6	5.178539204191762
V$CP2_01	V$NFKB_Q6	4.984042421717753
V$CEBP_Q2_01	V$MYB_Q5_01	4.868844017674329
V$CETS1P54_01	V$ETS_Q4	4.50804321682698
V$CETS1P54_01	V$NFKB_Q6	4.450759352112548
V$E2F_Q3_01	V$AHRHIF_Q6	4.383986501619594
V$MYCMAX_B	V$ETS_Q6	4.297017570749745
V$CEBP_Q2	V$STAT6_01	4.217923322581424
V$ETS_Q6	V$PEBP_Q6	4.1218644771877235
V$CETS1P54_01	V$SP1_Q4_01	4.091302226014801
V$MYCMAX_B	V$EGR_Q6	4.085182635099751
V$HMGIY_Q6	V$CEBP_Q2_01	4.0808310041950815
V$PU1_Q6	V$ETS_Q4	4.043016735297564
V$CETS1P54_01	V$CREL_01	3.980544887677257
V$CP2_01	V$EGR_Q6	3.953886953227902
V$CP2_01	V$SP1_Q4_01	3.91166775073697
V$CP2_02	V$ETS_Q6	3.863123411321687
V$MYCMAX_B	V$SMAD_Q6_01	3.8009079806508037
V$CREL_01	V$ETS_Q6	3.713803944726623
V$STAT6_01	V$HNF3_Q6	3.6302695322784686
V$MYCMAX_B	V$AHRHIF_Q6	3.629557176497365
V$CETS1P54_01	V$MYCMAX_B	3.6274889712618306
V$STAT6_01	V$CEBP_Q2_01	3.6148609478569806
V$CP2_01	V$MYCMAX_B	3.609978629899139
V$CP2_02	V$AHRHIF_Q6	3.601519463010026
V$NFKB_Q6	V$PU1_Q6	3.589000613654413
V$MYB_Q5_01	V$PR_Q2	3.5801127271174096
V$AP1_Q2_01	V$AP1_Q4_01	3.5747148012829952
V$EGR_Q6	V$AHRHIF_Q6	3.543173454407021
V$PU1_Q6	V$SP1_Q4_01	3.5411675737770354
V$AP1FJ_Q2	V$AP1_Q2	3.5407019653159484
V$PU1_Q6	V$EGR_Q6	3.5393452379201267
V$IRF_Q6	V$MYB_Q5_01	3.509499265548127
V$CEBP_Q2	V$HMGIY_Q6	3.5067882925374163
V$ELK1_02	V$ETS_Q6	3.491195451522834
V$NFKB_Q6	V$EGR_Q6	3.4641003214595054
V$MYCMAX_B	V$PEBP_Q6	3.438974286576896
V$CP2_01	V$AHRHIF_Q6	3.409034758635306
V$SOX9_B1	V$STAT6_01	3.331134651613866
V$CETS1P54_01	V$PEBP_Q6	3.314095933619405
V$ETS_Q6	V$SMAD_Q6_01	3.3100921998829236
V$PU1_Q6	V$CP2_02	3.290552376295984
V$CEBPB_02	V$HMGIY_Q6	3.2890811850464523
V$MYCMAX_B	V$E2F_Q3_01	3.2618714616892763
V$CEBP_Q2_01	V$AP1_Q2_01	3.228432738126885
V$ETS_Q4	V$EGR_Q6	3.2091515095273784
V$CEBPB_02	V$MYB_Q5_01	3.1997131298201826
V$CEBPB_01	V$MYB_Q5_01	3.1575226206608753
V$SF1_Q6	V$ETS_Q6	3.137585864911974
V$PAX5_01	V$ETS_Q6	3.1308592244506217
V$STAT6_01	V$OCT_Q6	3.1165323837694845
V$AHRHIF_Q6	V$PEBP_Q6	3.113003631257054
V$CEBPB_02	V$STAT6_01	3.108811931898763
V$CP2_01	V$SF1_Q6	3.108470283582273
V$ELK1_02	V$CETS1P54_01	3.103986054729061
V$ETS_Q6	V$AHRHIF_Q6	3.0838394161027036
V$SF1_Q6	V$SP1_Q4_01	3.0792015487516475
V$MYB_Q5_01	V$AP1_Q2_01	3.0704134583570606
V$OCT_Q6	V$AP1_Q2_01	3.0629111907109055
V$CP2_01	V$NFKB_Q6_01	3.0537955703400663
V$CEBPB_01	V$HMGIY_Q6	3.038350568814601
V$MYB_Q5_01	V$IRF_Q6_01	3.0133709779118347

## Sheet: ErbB2
TFBS A	TFBS B	Z-Score
V$STAT6_01	V$MYB_Q5_01	9.040743333788258
V$HMGIY_Q6	V$MYB_Q5_01	6.920530628048143
V$CETS1P54_01	V$PU1_Q6	6.905885173191876
V$STAT6_01	V$HMGIY_Q6	6.043687377342817
V$PU1_Q6	V$ETS_Q4	5.752191301747579
V$CEBPB_02	V$STAT6_01	5.188857825841449
V$NFKB_Q6	V$PU1_Q6	5.168410597571855
V$CEBPB_02	V$MYB_Q5_01	4.815779785960499
V$AP1FJ_Q2	V$AP1_Q2	4.636830209649583
V$EGR_Q6	V$SP1_Q4_01	4.480936157426452
V$CETS1P54_01	V$SMAD_Q6_01	4.445230822847428
V$OCT_Q6	V$MYB_Q5_01	4.293855257281067
V$CEBP_Q2	V$STAT6_01	4.192141383484024
V$SF1_Q6	V$HNF4_Q6	4.137221403598746
V$CETS1P54_01	V$NFKB_Q6	4.135016948506877
V$CETS1P54_01	V$EGR_Q6	4.132100259645922
V$E2F_Q3_01	V$E2F_Q4_01	4.096934083950276
V$CETS1P54_01	V$SP1_Q4_01	4.096492346793157
V$AP1_Q2	V$AP1_Q4_01	4.072444330603986
V$E2A_Q6	V$SMAD_Q6_01	4.021325582108755
V$NFKB_Q6	V$ETS_Q4	3.9771066043880663
V$AP1_Q6	V$AP1_Q4_01	3.949629024242309
V$AP1_Q2_01	V$AP1_Q4_01	3.9101374541158753
V$CEBP_Q2	V$HMGIY_Q6	3.8602644936793995
V$CETS168_Q6	V$NFAT_Q4_01	3.844754301889102
V$PU1_Q6	V$NFKB_Q6_01	3.8245004023700737
V$CETS1P54_01	V$ETS_Q4	3.801738668850748
V$CEBP_Q2	V$MYB_Q5_01	3.7774994611705863
V$ELF1_Q6	V$PR_Q2	3.7444863096441954
V$CEBPB_02	V$CEBP_Q2	3.728259287399847
V$GR_Q6_01	V$PR_Q2	3.724601631321993
V$STAT_01	V$ELF1_Q6	3.668771093493541
V$EGR_Q6	V$E2F_Q3_01	3.583501370973147
V$NFKB_Q6_01	V$EGR_Q6	3.542663592543215
V$ER_Q6_02	V$HNF4_Q6	3.5228411714493215
V$AP1FJ_Q2	V$CREB_Q3	3.5089812869333685
V$SMAD_Q6_01	V$PEBP_Q6	3.498313961244546
V$CETS1P54_01	V$PEBP_Q6	3.498217271669033
V$CEBP_Q2_01	V$MYB_Q5_01	3.472064266613203
V$AP1FJ_Q2	V$AP1_Q4_01	3.4419026154135657
V$CP2_01	V$HNF4_Q6	3.387289480164543
V$EGR_Q6	V$E2A_Q6	3.340697084035241
V$NFKB_Q6_01	V$SP1_Q4_01	3.292508618011331
V$AP1_C	V$AP1_Q4_01	3.240417116041286
V$NFAT_Q6	V$MYB_Q3	3.2183383812887376
V$EGR_Q6	V$SMAD_Q6_01	3.1822777971915746
V$STAT6_01	V$ELF1_Q6	3.167831379550006
V$ELK1_02	V$EGR_Q6	3.1675327950865912
V$ETS1_B	V$PR_Q2	3.1599943273116207
V$AP1_Q2	V$AP1_C	3.1492818516526904
V$STAT6_01	V$PU1_Q6	3.114703967194351
V$CREL_01	V$PU1_Q6	3.1059018772943374
V$AP1FJ_Q2	V$AP1_C	3.098020691774285
V$ELK1_02	V$NFKB_Q6_01	3.0789774273457176
V$ER_Q6	V$SF1_Q6	3.0763973761849597
V$ETS_Q4	V$PR_Q2	3.053585249135272
V$AP1_Q2	V$AP1_Q6	3.0462161559321497
V$E2F_Q3_01	V$SP1_Q4_01	3.030381098160485
V$HNF4_Q6	V$SMAD_Q6_01	3.0257277086685566
V$MYCMAX_B	V$E2F_Q3_01	3.023977656512974
V$MYB_Q6	V$MYB_Q3	3.0170252221903735
V$AP1_01	V$MYB_Q5_01	3.000601521133303
