# Supplementary material for: PC-TraFF: identification of potentially collaborating transcription factors using pointwise mutual information
Source: BMC Bioinformatics. 2015 Dec 1;16:400. doi: 10.1186/s12859-015-0827-2 (PMC4667426; doi:10.1186/s12859-015-0827-2)
Supplement: Additional file 7 — Breast cancer analysis in the context of miRNA genes. PC-TraFF significant pairs identified in the promoter sequences of breast cancer-associated miRNA genes. (XLS 13 kb) [file 12859_2015_827_MOESM7_ESM.xls]

## Sheet: BrC Analysis
PWM1	PWM2	Z-score	in TRANSCompel	in BioGRID	in STRING
V$PU1_Q6	V$ETS_Q6	13,4917979512343	TRANSCompel	BioGRID	STRING
V$STAT6_01	V$HMGIY_Q6	13,2818268537596	.	.	.
V$HMGIY_Q6	V$MYB_Q5_01	6,17411149963257	.	.	.
V$SF1_Q6	V$ETS_Q6	6,15554804546489	.	.	.
V$HMGIY_Q6	V$LEF1_Q2	5,99933561719111	.	.	.
V$PU1_Q6	V$SF1_Q6	5,88129031019386	.	.	.
V$STAT6_01	V$MYB_Q5_01	5,77379489858634	.	.	.
V$HMGIY_Q6	V$GATA_Q6	5,29274711889255	.	.	.
V$MYCMAX_B	V$AHRHIF_Q6	5,22506814628913	.	BioGRID	STRING
V$CETS1P54_01	V$ETS_Q6	4,99632290974645	TRANSCompel	BioGRID	STRING
V$STAT6_01	V$GATA_Q6	4,97771350926926	.	.	.
V$HMGIY_Q6	V$AP1_Q4_01	4,84740362973697	.	BioGRID	STRING
V$GATA_Q6	V$LEF1_Q2	4,75786965346795	.	.	.
V$STAT6_01	V$LEF1_Q2	4,69908938837517	.	.	.
V$STAT_01	V$STAT6_01	4,40750390970857	.	BioGRID	STRING
V$SF1_Q6	V$CETS168_Q6	4,33990660155224	.	.	.
V$LEF1_Q2	V$AP1_Q4_01	4,27514793660625	.	BioGRID	.
V$NFKAPPAB65_01	V$CREL_01	4,26617045019596	.	BioGRID	STRING
V$CETS1P54_01	V$MYCMAX_B	4,23241540670002	.	.	.
V$STAT6_01	V$AP1_Q4_01	4,17430857152525	TRANSCompel	BioGRID	STRING
V$SF1_Q6	V$HNF4_Q6	4,07069676129731	.	.	.
V$AP1_C	V$AP1_Q4_01	4,01811117816555	TRANSCompel	BioGRID	STRING
V$MYCMAX_B	V$E2F_Q3_01	3,92591529787008	TRANSCompel	.	.
V$GR_Q6_01	V$HNF4_Q6	3,896170264806	.	.	STRING
V$ETS_Q6	V$AHRHIF_Q6	3,89232358167807	.	BioGRID	.
V$MYCMAX_B	V$ETS_Q6	3,85913457638444	.	.	.
V$GATA_Q6	V$AP1_Q4_01	3,81157573823174	TRANSCompel	BioGRID	STRING
V$SF1_Q6	V$GR_Q6_01	3,78945384534081	.	.	.
V$E2F_Q3_01	V$AHRHIF_Q6	3,76132448884227	.	.	.
V$CETS168_Q6	V$ETS_Q6	3,72723904544646	TRANSCompel	BioGRID	STRING
V$STAT_01	V$HMGIY_Q6	3,70134733966253	.	.	.
V$CETS1P54_01	V$SMAD_Q6_01	3,65994379294448	TRANSCompel	.	STRING
V$CETS1P54_01	V$AHRHIF_Q6	3,62127362024782	.	.	.
V$CREB_Q3	V$AP1_Q4_01	3,51515991960512	.	BioGRID	STRING
V$STAT6_01	V$IRF_Q6_01	3,48132825953464	.	BioGRID	STRING
V$MYB_Q6	V$MYB_Q3	3,40111918492117	.	.	.
V$PU1_Q6	V$CETS168_Q6	3,2915336815778	TRANSCompel	BioGRID	STRING
V$CREL_01	V$PU1_Q6	3,27774278436187	.	.	.
V$CETS1P54_01	V$PU1_Q6	3,22435599175938	TRANSCompel	BioGRID	STRING
V$PU1_Q6	V$AHRHIF_Q6	3,19310707374224	.	.	.
V$GR_Q6_01	V$PR_Q2	3,19163152646	.	BioGRID	.
V$CREL_01	V$ETS_Q6	3,14103711384279	.	.	STRING
V$CEBP_Q2_01	V$MYB_Q5_01	3,09184042251376	TRANSCompel	BioGRID	STRING

## Sheet: Detailed BrC Analysis
PWM1	PWM2	Z-score	PubmedID (interaction of miR and TF); miR in BrC (with miR --> mir2Disease) :based on PWM1	PubmedID (interaction of miR and TF); in BrC (with miR --> mir2Disease): based on PWM2	in TRANSCompel	in BioGRID	STRING
V$PU1_Q6	V$ETS_Q6	13,4917979512343	23509362; miR-142, 18056638; miR-424	20671229; miR-126, 21711453; mir-222	TRANSCompel	BioGRID	STRING
V$STAT6_01	V$HMGIY_Q6	13,2818268537596	23844087; miR-210 *	19169275; mir-196a-2	.	.	.
V$HMGIY_Q6	V$MYB_Q5_01	6,17411149963257	19169275; miR-196a-2	25231743; miR-193b *	.	.	.
V$SF1_Q6	V$ETS_Q6	6,15554804546489	24828505; miR-320 *	20671229; miR-126, 21711453; mir-222	.	.	.
V$HMGIY_Q6	V$LEF1_Q2	5,99933561719111	19169275; miR-196a-2	22020335; miR-373	.	.	.
V$PU1_Q6	V$SF1_Q6	5,88129031019386	23509362; miR-142, 18056638; miR-424	24828505; miR-320 *	.	.	.
V$STAT6_01	V$MYB_Q5_01	5,77379489858634	23844087; miR-210 *	25231743; miR-193b *	.	.	.
V$HMGIY_Q6	V$GATA_Q6	5,29274711889255	19169275; miR-196a-2	18303114; miR-451	.	.	.
V$MYCMAX_B	V$AHRHIF_Q6	5,22506814628913	23389829; miR-148a	1; miR-203 *	.	BioGRID	STRING
V$CETS1P54_01	V$ETS_Q6	4,99632290974645	20671229; miR-126, 21711453; mir-222	20671229; miR-126, 21711453; mir-222	TRANSCompel	BioGRID	STRING
V$STAT6_01	V$GATA_Q6	4,97771350926926	23844087; miR-210 *	18303114; miR-451	.	.	.
V$HMGIY_Q6	V$AP1_Q4_01	4,84740362973697	19169275; miR-196a-2	18384814; miR-21	.	BioGRID	STRING
V$GATA_Q6	V$LEF1_Q2	4,75786965346795	18303114; miR-451	22020335; miR-373	.	.	.
V$STAT6_01	V$LEF1_Q2	4,69908938837517	23844087; miR-210 *	22020335; miR-373	.	.	.
V$STAT_01	V$STAT6_01	4,40750390970857	23844087; miR-210 *	23844087; miR-210 *	.	BioGRID	STRING
V$SF1_Q6	V$CETS168_Q6	4,33990660155224	24828505; miR-320 *	20671229; miR-126, 21711453; mir-222	.	.	.
V$LEF1_Q2	V$AP1_Q4_01	4,27514793660625	22020335; miR-373	18384814; miR-21	.	BioGRID	.
V$NFKAPPAB65_01	V$CREL_01	4,26617045019596	25232110; miR-7		.	BioGRID	STRING
V$CETS1P54_01	V$MYCMAX_B	4,23241540670002	20671229; miR-126, 21711453; mir-222	23389829; miR-148a	.	.	.
V$STAT6_01	V$AP1_Q4_01	4,17430857152525	23844087; miR-210 *	18384814; miR-21	TRANSCompel	BioGRID	STRING
V$SF1_Q6	V$HNF4_Q6	4,07069676129731	24828505; miR-320 *	22153071; miR-124	.	.	.
V$AP1_C	V$AP1_Q4_01	4,01811117816555	18384814; miR-21	18384814; miR-21	TRANSCompel	BioGRID	STRING
V$MYCMAX_B	V$E2F_Q3_01	3,92591529787008	23389829; miR-148a	22200034; miR-18a+ mir-20a	TRANSCompel	.	.
V$GR_Q6_01	V$HNF4_Q6	3,896170264806		22153071; miR-124	.	BioGRID	STRING
V$ETS_Q6	V$AHRHIF_Q6	3,89232358167807	20671229; miR-126, 21711453; mir-222	1; miR-203 *	.	BioGRID	.
V$MYCMAX_B	V$ETS_Q6	3,85913457638444	23389829, miR-148a	20671229; miR-126, 21711453; mir-222	.	.	.
V$GATA_Q6	V$AP1_Q4_01	3,81157573823174	18303114, miR-451	18384814; miR-21	TRANSCompel	BioGRID	STRING
V$SF1_Q6	V$GR_Q6_01	3,78945384534081	24828505, miR-320 *		.	.	.
V$E2F_Q3_01	V$AHRHIF_Q6	3,76132448884227	22200034, miR-18a + mir-20a	1; miR-203 *	.	.	.
V$CETS168_Q6	V$ETS_Q6	3,72723904544646	20671229; miR-126, 21711453; mir-222	20671229; miR-126, 21711453; mir-222	TRANSCompel	BioGRID	STRING
V$STAT_01	V$HMGIY_Q6	3,70134733966253	23844087, miR-210 *	19169275; mir-196a-2	.	.	.
V$CETS1P54_01	V$SMAD_Q6_01	3,65994379294448	20671229; miR-126, 21711453; mir-222	18794355, miR-155	TRANSCompel	.	STRING
V$CETS1P54_01	V$AHRHIF_Q6	3,62127362024782	20671229; miR-126, 21711453; mir-222	1; miR-203 *	.	.	.
V$CREB_Q3	V$AP1_Q4_01	3,51515991960512	23543137; miR-200b *	18384814; miR-21	.	BioGRID	STRING
V$STAT6_01	V$IRF_Q6_01	3,48132825953464	23844087;miR-210 *	2; miR-205	.	BioGRID	STRING
V$MYB_Q6	V$MYB_Q3	3,40111918492117	25231743; miR-193b *	25231743; miR-193b *	.	.	.
V$PU1_Q6	V$CETS168_Q6	3,2915336815778	23509362; miR-142, 18056638; miR-424	20671229; miR-126, 21711453; mir-222	TRANSCompel	BioGRID	STRING
V$CREL_01	V$PU1_Q6	3,27774278436187		20671229; miR-126, 21711453; mir-222	.	.	.
V$CETS1P54_01	V$PU1_Q6	3,22435599175938	20671229; miR-126, 21711453; mir-222	23509362; miR-142, 18056638; miR-424	TRANSCompel	BioGRID	STRING
V$PU1_Q6	V$AHRHIF_Q6	3,19310707374224	23509362; miR-142, 18056638; miR-424	1; miR-203 *	.	.	.
V$GR_Q6_01	V$PR_Q2	3,19163152646			.	BioGRID	.
V$CREL_01	V$ETS_Q6	3,14103711384279		20671229; miR-126, 21711453; mir-222	.	BioGRID	STRING
V$CEBP_Q2_01	V$MYB_Q5_01	3,09184042251376	20628397; miR-29b	25231743; miR-193b *	TRANSCompel	BioGRID	STRING
mir-x * = miR reguliert TF
mir-x= TF reguliert miR
1 => Daochuan Li, Caixia Liu, Haohui Yu, Xiaowen Zeng, Xiumei Xing, Liping Chen, Chen Gao, Zhengbao Zhang, Yongmei Xiao, Huawei Duan, Yuxin Zheng, Qing Wang, Wen Chena: AhR is negatively regulated by miR-203 in response to TCDD or BaP treatment. Toxicol. Res., 2014,3, 142-151
2 => Shogo Hasegawa, Fumihiko Uchida, Osamu Baba, Takaaki Ito, Masanobu Yamatoji, Naomi I. Kanno, Kenji Yamagata, Toru Yanagawa, Hiroki Bukawa: miR-205-5p Targets Interferon Regulatory Factor 1 and Suppresses Metastasis in Oral Cancer Cells. AAOMS 96th Annueal Meeting, Scientific Sessions & Exhibiton September 8-13, 2014
	only found in BrC analysis, not in whole genome analysis

## Sheet: Luminal A
PWM1	PWM2	Z-score
V$STAT6_01	V$HMGIY_Q6	13.284423756512462
V$PU1_Q6	V$ETS_Q6	12.980153408690404
V$HMGIY_Q6	V$LEF1_Q2	7.0969916754150715
V$HMGIY_Q6	V$MYB_Q5_01	6.651688169602158
V$SF1_Q6	V$ETS_Q6	6.337471735721402
V$PU1_Q6	V$SF1_Q6	6.231247462192374
V$STAT6_01	V$MYB_Q5_01	6.031003900546119
V$STAT6_01	V$LEF1_Q2	5.81212006827123
V$SF1_Q6	V$CETS168_Q6	5.566004144761856
V$HMGIY_Q6	V$AP1_Q4_01	5.194917575468883
V$GR_Q6_01	V$ETS_Q6	5.0817613762514755
V$STAT6_01	V$AP1_Q4_01	5.048265748393054
V$STAT6_01	V$GATA_Q6	4.972207125863891
V$HMGIY_Q6	V$GATA_Q6	4.89827419204307
V$GATA_Q6	V$LEF1_Q2	4.8900401546465355
V$MYCMAX_B	V$AHRHIF_Q6	4.708686515252434
V$SF1_Q6	V$GR_Q6_01	4.481976893249669
V$AP1_C	V$AP1_Q4_01	4.457643108624029
V$CETS1P54_01	V$ETS_Q6	4.377637849043358
V$SF1_Q6	V$E2A_Q6	4.171173360460581
V$SF1_Q6	V$HNF4_Q6	4.085441862338808
V$GATA_Q6	V$AP1_Q4_01	4.074825424283537
V$CETS1P54_01	V$MYCMAX_B	4.007988280996309
V$MYCMAX_B	V$ETS_Q6	3.96860407425917
V$LEF1_Q2	V$AP1_Q4_01	3.960114107418043
V$MYCMAX_B	V$E2F_Q3_01	3.904235531867127
V$NFKAPPAB65_01	V$CREL_01	3.8980845556106063
V$MYB_Q6	V$MYB_Q3	3.6639307864288275
V$PU1_Q6	V$GR_Q6_01	3.6382960077691413
V$PU1_Q6	V$CETS168_Q6	3.633772061495137
V$STAT_01	V$STAT6_01	3.5525895350238583
V$CETS1P54_01	V$CP2_01	3.5401474491331664
V$CETS1P54_01	V$SMAD_Q6_01	3.472737485269353
V$STAT_01	V$HMGIY_Q6	3.4339803535790168
V$ETS_Q6	V$AHRHIF_Q6	3.4289891877589196
V$E2F_Q3_01	V$AHRHIF_Q6	3.3992438998369403
V$AP1_Q2_01	V$AP1_Q4_01	3.3351719911693043
V$GR_Q6_01	V$HNF4_Q6	3.253808177176151
V$CETS168_Q6	V$E2A_Q6	3.2528715704034674
V$CETS1P54_01	V$AHRHIF_Q6	3.2366623413952857
V$CREB_Q3	V$AP1_Q4_01	3.2261606132344363
V$CEBP_Q2_01	V$MYB_Q5_01	3.149513702752461
V$GR_Q6_01	V$E2A_Q6	3.1349589499793025
V$AP1_C	V$STAT6_01	3.1031960533918075
V$NFKAPPAB65_01	V$PU1_Q6	3.098277629036571
V$HNF4_Q6	V$E2A_Q6	3.0804596577950494

## Sheet: Luminal B
PWM1	PWM2	Z-score
V$STAT6_01	V$HMGIY_Q6	12.185617561861648
V$PU1_Q6	V$ETS_Q6	9.993568706919078
V$CREB_Q3	V$LEF1_Q2	7.370667605342988
V$HMGIY_Q6	V$LEF1_Q2	7.31274828292876
V$CREB_Q3	V$AP1_Q4_01	6.270990659376774
V$HMGIY_Q6	V$MYB_Q5_01	6.197256410551716
V$HMGIY_Q6	V$CREB_Q3	5.982573090062334
V$PU1_Q6	V$SF1_Q6	5.776352608809642
V$STAT6_01	V$MYB_Q5_01	5.747320086108152
V$SF1_Q6	V$GR_Q6_01	5.709683981275815
V$HMGIY_Q6	V$GATA_Q6	5.677968689486108
V$SF1_Q6	V$HNF4_Q6	5.582418218074973
V$SF1_Q6	V$CETS168_Q6	5.538483708139035
V$GATA_Q6	V$CREB_Q3	5.419330974776841
V$GR_Q6_01	V$HNF4_Q6	5.282617310424559
V$PU1_Q6	V$CETS168_Q6	5.267965467974094
V$SF1_Q6	V$OSF2_Q6	5.200865542698092
V$GATA_Q6	V$LEF1_Q2	5.1273608721939805
V$SF1_Q6	V$ETS_Q6	5.0699940360172455
V$STAT6_01	V$LEF1_Q2	5.05602065050273
V$STAT_01	V$HMGIY_Q6	5.04822463294136
V$SF1_Q6	V$E2A_Q6	4.9117552844367145
V$HMGIY_Q6	V$AP1_Q4_01	4.8868938740930945
V$LEF1_Q2	V$AP1_Q4_01	4.749672726062359
V$STAT6_01	V$GATA_Q6	4.741674344910581
V$STAT6_01	V$AP1_Q4_01	4.561809021004944
V$STAT_01	V$STAT6_01	4.260205728770582
V$GATA_Q6	V$AP1_Q4_01	4.2105882880450425
V$AP1_C	V$AP1_Q4_01	4.029265803338049
V$HNF4_Q6	V$E2A_Q6	4.02520684763474
V$VMYB_01	V$MYB_Q6	3.967550455915172
V$CETS168_Q6	V$ETS_Q6	3.924291993676645
V$STAT6_01	V$CREB_Q3	3.917035266832613
V$CEBP_Q2_01	V$MYB_Q5_01	3.7906437086597258
V$MYCMAX_B	V$AHRHIF_Q6	3.758465333984437
V$CETS1P54_01	V$ETS_Q6	3.742098077218101
V$STAT_01	V$LEF1_Q2	3.724108468343162
V$CETS1P54_01	V$MYCMAX_B	3.695225979528976
V$OSF2_Q6	V$E2A_Q6	3.6914072563106872
V$CETS168_Q6	V$E2A_Q6	3.598279950572862
V$CETS1P54_01	V$CP2_01	3.5645426048847426
V$GR_Q6_01	V$E2A_Q6	3.551121261691572
V$MYCMAX_B	V$E2F_Q3_01	3.466433436145537
V$GR_Q6_01	V$ETS_Q6	3.4536738011589785
V$STAT6_01	V$IRF_Q6_01	3.4143206523339735
V$OSF2_Q6	V$CETS168_Q6	3.3554939234051755
V$CP2_01	V$MYCMAX_B	3.3253127984093402
V$PU1_Q6	V$E2A_Q6	3.3185326349159623
V$PU1_Q6	V$HNF4_Q6	3.3134784481008874
V$HNF4_Q6	V$ETS_Q6	3.2818831212875534
V$OSF2_Q6	V$HNF4_Q6	3.2455412681505447
V$E2F_Q3_01	V$AHRHIF_Q6	3.2146996482727386
V$STAT_01	V$IRF_Q6_01	3.185117237043177
V$AP1_C	V$CREB_Q3	3.137324369049197
V$MYB_Q5_01	V$AP1_Q4_01	3.135961836276496
V$GATA_C	V$STAT_01	3.1167595323640787
V$MYB_Q6	V$MYB_Q3	3.115081207413132
V$AP1_C	V$GATA_Q6	3.0814312086632167
V$HMGIY_Q6	V$IRF_Q6_01	3.0703742384051567
V$MYCMAX_B	V$E2A_Q6	3.056994611464532
V$NFKAPPAB65_01	V$CREL_01	3.010204556318656

## Sheet: ERBB2+
PWM1	PWM2	Z-score
V$STAT6_01	V$HMGIY_Q6	14.883304515518649
V$STAT6_01	V$MYB_Q5_01	6.704495295480526
V$HMGIY_Q6	V$GATA_Q6	6.693074526737066
V$HMGIY_Q6	V$MYB_Q5_01	6.67111189260028
V$GATA_Q6	V$LEF1_Q2	6.435818314983353
V$STAT6_01	V$GATA_Q6	6.318925671064358
V$HMGIY_Q6	V$LEF1_Q2	5.9972824160002975
V$STAT6_01	V$LEF1_Q2	5.684831479671161
V$CREB_Q3	V$AP1_Q4_01	5.395794555987031
V$HMGIY_Q6	V$AP1_Q4_01	5.176245008136174
V$SF1_Q6	V$CETS168_Q6	5.109029137674945
V$STAT6_01	V$AP1_Q4_01	5.084374617155323
V$LEF1_Q2	V$AP1_Q4_01	5.054467388306756
V$GATA_Q6	V$AP1_Q4_01	4.939304709242551
V$SF1_Q6	V$E2A_Q6	4.607432344387166
V$NFKAPPAB65_01	V$CREL_01	4.462289836908598
V$PU1_Q6	V$CETS168_Q6	4.284442121265254
V$PU1_Q6	V$SF1_Q6	4.28241012055188
V$MYCMAX_B	V$AHRHIF_Q6	4.209426444438951
V$CREB_Q3	V$LEF1_Q2	4.20718085194427
V$SF1_Q6	V$CREB_Q3	4.096269566340464
V$AP1_C	V$AP1_Q4_01	3.899146476321956
V$HNF4_Q6	V$E2A_Q6	3.8809162754540676
V$NFKAPPAB65_01	V$MYCMAX_B	3.793003280670816
V$GR_Q6_01	V$E2A_Q6	3.6870246122707995
V$SF1_Q6	V$HNF4_Q6	3.6803774771876725
V$HMGIY_Q6	V$GR_Q6_01	3.677283754134201
V$STAT6_01	V$PR_Q2	3.663517193819536
V$E2F_Q3_01	V$AHRHIF_Q6	3.558348823640256
V$HMGIY_Q6	V$PR_Q2	3.3954279267346594
V$STAT_01	V$HMGIY_Q6	3.332773761027295
V$MYB_Q6	V$MYB_Q3	3.322442343565943
V$STAT_01	V$STAT6_01	3.320478097390124
V$CETS168_Q6	V$E2A_Q6	3.2990604061851863
V$STAT6_01	V$GR_Q6_01	3.2912231909116
V$MYB_Q6	V$STAT6_01	3.2845921291019056
V$MYCMAX_B	V$E2F_Q3_01	3.2691825991569052
V$CEBP_Q2_01	V$MYB_Q5_01	3.2206654186062926
V$NFKAPPAB65_01	V$AHRHIF_Q6	3.1956552259512705
V$CREL_01	V$AHRHIF_Q6	3.1209078214233044
V$MYCMAX_B	V$CETS168_Q6	3.0930021449691987
V$MYB_Q5_01	V$PR_Q2	3.0574227215980976
V$AP1_C	V$GATA_Q6	3.052032799182643
V$AP1_Q6	V$AP1_Q4_01	3.032261920669673
V$STAT_01	V$LEF1_Q2	3.014504544858325

## Sheet: Basal-like
PWM1	PWM2	Z-score
V$STAT6_01	V$HMGIY_Q6	13.43031776617152
V$HMGIY_Q6	V$LEF1_Q2	8.573485242002498
V$HMGIY_Q6	V$AP1_Q4_01	6.871804753579056
V$STAT6_01	V$MYB_Q5_01	6.095101886187073
V$STAT6_01	V$AP1_Q4_01	5.912368662124294
V$STAT6_01	V$GATA_Q6	5.860683281139729
V$HMGIY_Q6	V$MYB_Q5_01	5.723810028993075
V$PU1_Q6	V$SF1_Q6	5.624463678817355
V$HMGIY_Q6	V$GATA_Q6	5.473040362242497
V$GR_Q6_01	V$HNF4_Q6	5.265260736989547
V$SF1_Q6	V$CETS168_Q6	5.152563235844528
V$SF1_Q6	V$E2A_Q6	4.999544617958692
V$NFKAPPAB65_01	V$CREL_01	4.983573133181117
V$STAT6_01	V$LEF1_Q2	4.788267951029716
V$HMGIY_Q6	V$CREB_Q3	4.669689584668647
V$SF1_Q6	V$HNF4_Q6	4.602795796812986
V$GATA_Q6	V$LEF1_Q2	4.37574058191935
V$GATA_Q6	V$AP1_Q4_01	4.348034315028521
V$MYCMAX_B	V$AHRHIF_Q6	4.299152060113679
V$CETS1P54_01	V$CP2_01	4.221582803108334
V$LEF1_Q2	V$AP1_Q4_01	4.016601129856945
V$STAT_01	V$HMGIY_Q6	3.99424149677611
V$AP1_C	V$AP1_Q4_01	3.9872055029699784
V$CETS168_Q6	V$AHRHIF_Q6	3.925627041547084
V$MYCMAX_B	V$PU1_Q6	3.894343483192474
V$SF1_Q6	V$GR_Q6_01	3.826828838083673
V$CETS1P54_01	V$PU1_Q6	3.7861769229731173
V$CREL_01	V$PU1_Q6	3.770754857887614
V$CETS1P54_01	V$MYCMAX_B	3.5711800521536152
V$CETS1P54_01	V$E2F_Q3_01	3.4613767244945572
V$HMGIY_Q6	V$GR_Q6_01	3.4231465248315045
V$PU1_Q6	V$HNF4_Q6	3.3667512782028775
V$SMAD3_Q6	V$E2A_Q6	3.310150648513129
V$STAT6_01	V$CREB_Q3	3.3098977216144387
V$CETS1P54_01	V$CETS168_Q6	3.2130594892829683
V$E2F_Q3_01	V$AHRHIF_Q6	3.209737951546872
V$AP1_C	V$HMGIY_Q6	3.207041157785828
V$MYCMAX_B	V$E2A_Q6	3.202154026262445
V$PU1_Q6	V$E2F_Q3_01	3.184307053786185
V$MYCMAX_B	V$E2F_Q3_01	3.183343941153298
V$CETS1P54_01	V$SMAD_Q6_01	3.0650148077055324
V$PU1_Q6	V$ETS_Q4	3.0648088958095308
V$CP2_01	V$SF1_Q6	3.0550001951037884
V$CEBP_Q2_01	V$MYB_Q5_01	3.0058598813511503
V$CETS168_Q6	V$E2F_Q3_01	3.0021157814723023

## Sheet: Normal-like
PWM1	PWM2	Z-score
V$STAT6_01	V$HMGIY_Q6	11.044665004604672
V$CREB_Q3	V$LEF1_Q2	9.550806722641592
V$PU1_Q6	V$ETS_Q6	9.008634143977927
V$HMGIY_Q6	V$AP1_Q4_01	7.501769217939237
V$HMGIY_Q6	V$CREB_Q3	7.49427114972703
V$SF1_Q6	V$ETS_Q6	5.920056971179439
V$HMGIY_Q6	V$GATA_Q6	5.776575498564807
V$GATA_Q6	V$GR_Q6_01	5.4953524377351695
V$HMGIY_Q6	V$LEF1_Q2	5.341826294748599
V$STAT6_01	V$MYB_Q5_01	5.296889086798981
V$STAT6_01	V$AP1_Q4_01	5.272784055275586
V$CREB_Q3	V$GR_Q6_01	5.262270406726817
V$HMGIY_Q6	V$MYB_Q5_01	5.002260623863762
V$HMGIY_Q6	V$GR_Q6_01	4.992961527714061
V$GR_Q6_01	V$AP1_Q4_01	4.971943553182721
V$CREB_Q3	V$AP1_Q4_01	4.917072243847423
V$CETS1P54_01	V$ETS_Q6	4.744682722061596
V$STAT_01	V$HMGIY_Q6	4.719040486159461
V$AP1_C	V$HMGIY_Q6	4.613371924513025
V$SF1_Q6	V$CREB_Q3	4.5340280622949525
V$AP1_C	V$AP1_Q4_01	4.521208408953619
V$SF1_Q6	V$CETS168_Q6	4.346694090270364
V$CETS168_Q6	V$E2A_Q6	4.316676475542838
V$STAT6_01	V$GATA_Q6	4.292345415545289
V$LEF1_Q2	V$AP1_Q4_01	4.133790768148014
V$STAT6_01	V$GR_Q6_01	4.070725982913376
V$AP1_C	V$STAT6_01	4.059035573386936
V$SF1_Q6	V$E2A_Q6	4.044216275477152
V$SF1_Q6	V$HNF4_Q6	4.024170865776714
V$HNF4_Q6	V$ETS_Q6	3.8582896054125593
V$GATA_Q6	V$AP1_Q4_01	3.7471076789231956
V$MYCMAX_B	V$ETS_Q6	3.6877259193543463
V$STAT_01	V$AP1_Q4_01	3.6712505104407334
V$E2F_Q3_01	V$AHRHIF_Q6	3.647966886441986
V$PU1_Q6	V$PR_Q2	3.5837355066010845
V$MYCMAX_B	V$AHRHIF_Q6	3.495648726355779
V$CETS1P54_01	V$MYCMAX_B	3.4585490988339096
V$NFKB_Q6	V$ETS_Q6	3.4142574196622255
V$PU1_Q6	V$GR_Q6_01	3.3984403555017737
V$CETS168_Q6	V$E2F_Q3_01	3.3758078072550672
V$MYCMAX_B	V$E2F_Q3_01	3.358365255083823
V$STAT_01	V$STAT6_01	3.3322032069316982
V$E2F_Q3_01	V$ETS_Q6	3.270810488521227
V$CETS168_Q6	V$AHRHIF_Q6	3.2465375166493895
V$NFKAPPAB65_01	V$CREL_01	3.2459041595088127
V$GATA_Q6	V$CREB_Q3	3.1810501897606014
V$GATA_Q6	V$LEF1_Q2	3.169630451163664
V$MYB_Q6	V$POU1F1_Q6	3.1370660799424543
V$SMAD3_Q6	V$SF1_Q6	3.120909799127834
V$CREL_01	V$ETS_Q6	3.1111454350109367
V$MYB_Q6	V$AP1_Q4_01	3.1051399149641856
V$CETS1P54_01	V$CP2_01	3.0652672764838327
